# Supplementary material for: Transcriptional Landscape of Repetitive Elements in Psoriatic Skin from Large Cohort Studies: Relevance to Psoriasis Pathophysiology
Source: Int J Mol Sci. 2023 Nov 24;24(23):16725. doi: 10.3390/ijms242316725 (PMC10706217; doi:10.3390/ijms242316725)
Supplement: Supplementary file 1 [file ijms-24-16725-s001.zip]

Archive with 4 entries (4 files):
- Supplementary File S1_GSE54456_PsoriasisLesional-C.xlsx
- Supplementary File S2_ GSE121212-LP-C.xls
- Supplementary File S3_GSE121212_NLP-C.xls
- Supplementary File S4_GSE121212-LP-NLP.xls
