# Supplementary material for: Transcriptional Landscape of Repetitive Elements in Psoriatic Skin from Large Cohort Studies: Relevance to Psoriasis Pathophysiology
Source: Int J Mol Sci. 2023 Nov 24;24(23):16725. doi: 10.3390/ijms242316725 (PMC10706217; doi:10.3390/ijms242316725)
Supplement: Supplementary file 1 [file ijms-24-16725-s001.zip › Supplementary File S1_GSE54456_PsoriasisLesional-C.xlsx]

## Sheet: SalmonTEresultsPsoriasisLesiona
name	class	clade	baseMean	log2FoldChange	lfcSE	stat	pvalue	padj
HARLEQUINLTR	ERV1	Endogenous Retrovirus	272.323	1.45633	0.0635321	22.9228	2.75e-116	2.52e-113
LTR57	ERV3	Endogenous Retrovirus	82.3774	2.15643	0.100622	21.4309	6.88e-102	3.15e-99
MER4I	ERV1	Endogenous Retrovirus	180.69	1.38253	0.0677193	20.4157	1.21e-92	3.71e-90
LTR39	ERV1	Endogenous Retrovirus	121.639	1.61336	0.0931546	17.3192	3.37e-67	7.72e-65
HERV-Fc1	ERV1	Endogenous Retrovirus	109.202	-1.27037	0.0754192	-16.8441	1.16e-63	2.12e-61
CHARLIE3	hAT	DNA transposon	103.629	-0.93478	0.0608592	-15.3597	3.05e-53	4.65e-51
MER4A1	ERV1	Endogenous Retrovirus	139.196	0.646072	0.0437667	14.7617	2.59e-49	3.38e-47
HUERS-P1	ERV1	Endogenous Retrovirus	55.9377	1.54308	0.106453	14.4954	1.3e-47	1.48e-45
L1PA12_5	L1	Non-LTR Retrotransposon	27.6701	-1.32479	0.0922367	-14.363	8.84e-47	9e-45
MER84	ERV1	Endogenous Retrovirus	27.4179	1.33243	0.0961302	13.8607	1.1e-43	1e-41
HERVI	ERV1	Endogenous Retrovirus	24.9437	-1.42097	0.105666	-13.4477	3.18e-41	2.64e-39
HAL1M8	L1	Non-LTR Retrotransposon	38.5795	1.27075	0.095496	13.3069	2.11e-40	1.61e-38
MST_I	ERV3	Endogenous Retrovirus	113.571	-0.463134	0.0351536	-13.1746	1.23e-39	8.66e-38
MER41C	ERV1	Endogenous Retrovirus	19.0348	1.02042	0.0797257	12.7992	1.66e-37	1.08e-35
AluYb9	SINE	Non-LTR Retrotransposon	797.563	0.774632	0.0605698	12.7891	1.89e-37	1.15e-35
AluYb9	SINE	Non-LTR Retrotransposon	797.563	0.774632	0.0605698	12.7891	1.89e-37	1.15e-35
HERVIP10F	ERV1	Endogenous Retrovirus	28.4096	1.20151	0.0973683	12.3398	5.53e-35	3.16e-33
CYCLO	other	other	23812.7	0.746868	0.0613891	12.1661	4.71e-34	2.54e-32
MER57B1	ERV1	Endogenous Retrovirus	11.6908	1.36635	0.112955	12.0965	1.1e-33	5.61e-32
HERV15I	other	other	21.9203	1.07976	0.089909	12.0095	3.17e-33	1.53e-31
LTR7B	ERV3	Endogenous Retrovirus	306.694	-0.379345	0.0324337	-11.696	1.34e-31	6.12e-30
MER61C	ERV1	Endogenous Retrovirus	4.49835	-2.06793	0.180448	-11.46	2.1e-30	9.14e-29
U6	snRNA	snRNA	86.3725	0.956283	0.0835531	11.4452	2.49e-30	1.03e-28
HERVL	ERV3	Endogenous Retrovirus	362.906	-0.490904	0.0437724	-11.2149	3.44e-29	1.37e-27
HERVL	other	other	362.906	-0.490904	0.0437724	-11.2149	3.44e-29	1.37e-27
LTR77	ERV1	Endogenous Retrovirus	11.4384	-1.38265	0.12393	-11.1567	6.64e-29	2.53e-27
LTR72B	ERV1	Endogenous Retrovirus	12.3944	-1.3119	0.120451	-10.8915	1.26e-27	4.63e-26
LTR17	ERV1	Endogenous Retrovirus	124.57	0.529496	0.0489564	10.8157	2.9e-27	1.02e-25
HERV9	ERV1	Endogenous Retrovirus	125.491	0.594867	0.0567997	10.4731	1.15e-25	3.9e-24
(CAAAAA)n	other	other	16.0493	0.960145	0.0917811	10.4612	1.3e-25	4.26e-24
LTR71B	ERV1	Endogenous Retrovirus	15.4885	-0.848712	0.0830687	-10.217	1.66e-24	5.26e-23
MIR	SINE	Non-LTR Retrotransposon	51.8822	0.625474	0.0630566	9.91925	3.43e-23	1.01e-21
MSTA	ERV3	Endogenous Retrovirus	313.81	0.439292	0.0442733	9.9223	3.33e-23	1.01e-21
MLT2A1	ERV3	Endogenous Retrovirus	101.049	-0.370569	0.0375565	-9.86698	5.79e-23	1.66e-21
HERVIP10FH	ERV1	Endogenous Retrovirus	84.3002	0.686146	0.0699539	9.80855	1.03e-22	2.87e-21
MER61I	ERV1	Endogenous Retrovirus	77.1414	-0.89252	0.0910919	-9.79802	1.15e-22	3.09e-21
HARLEQUIN	ERV1	Endogenous Retrovirus	246.354	0.296931	0.0305256	9.7273	2.31e-22	6.04e-21
MER93B	ERV1	Endogenous Retrovirus	3.7044	1.76112	0.181416	9.70766	2.8e-22	7.12e-21
MLT1G2	ERV3	Endogenous Retrovirus	2.79916	1.75436	0.183285	9.57176	1.05e-21	2.6e-20
MER53	other	other	7.81937	1.76388	0.186652	9.45007	3.39e-21	8.16e-20
MLT1A0	ERV3	Endogenous Retrovirus	24.5304	-0.569361	0.0605613	-9.40141	5.38e-21	1.26e-19
LTR18B	ERV3	Endogenous Retrovirus	38.7526	-0.83341	0.089157	-9.34767	8.96e-21	2.05e-19
MER1A	hAT	DNA transposon	148.093	-0.382016	0.0411413	-9.28547	1.61e-20	3.6e-19
HERVH	ERV1	Endogenous Retrovirus	512.911	-0.401769	0.0434014	-9.25705	2.1e-20	4.58e-19
HERVK3I	ERV2	Endogenous Retrovirus	124.902	-0.483068	0.0528253	-9.14465	5.98e-20	1.27e-18
HERV-Fc1_LTR1	ERV1	Endogenous Retrovirus	9.55161	-0.999088	0.1115	-8.9604	3.23e-19	6.73e-18
L1PA8A	other	other	131.493	-0.461916	0.0516288	-8.94687	3.66e-19	7.44e-18
UHG	snRNA	snRNA	643.429	0.641712	0.0720321	8.90869	5.16e-19	1.03e-17
LTR5A	ERV2	Endogenous Retrovirus	259.17	-0.306098	0.0351816	-8.7005	3.3e-18	6.44e-17
MER34B_I	other	other	273.329	0.844796	0.0982563	8.59787	8.12e-18	1.52e-16
MLT1B	ERV3	Endogenous Retrovirus	44.1966	0.463027	0.0538568	8.59738	8.16e-18	1.52e-16
LTR1E	ERV1	Endogenous Retrovirus	23.074	-1.13293	0.132517	-8.54935	1.24e-17	2.27e-16
HERVE	ERV1	Endogenous Retrovirus	820.389	-0.388912	0.0467169	-8.32486	8.44e-17	1.52e-15
HERV4_I	ERV1	Endogenous Retrovirus	29.0216	0.60998	0.0734479	8.30493	9.99e-17	1.76e-15
LTR10F	ERV1	Endogenous Retrovirus	16.5978	0.753622	0.0921647	8.17691	2.91e-16	5.03e-15
Tigger3c	Mariner/Tc1	DNA transposon	130.161	-0.442859	0.0551371	-8.03195	9.59e-16	1.63e-14
MER57B	ERV1	Endogenous Retrovirus	11.0507	-0.820388	0.103542	-7.92327	2.31e-15	3.85e-14
HERVFH19I	other	other	32.814	0.683267	0.0863804	7.90998	2.57e-15	4.21e-14
TARE	other	other	1650.07	0.65465	0.0832462	7.86402	3.72e-15	5.98e-14
LOR1	ERV1	Endogenous Retrovirus	7.16656	-0.871482	0.111035	-7.84873	4.2e-15	6.64e-14
MSR1	MSAT	Satellite	123.267	0.886863	0.113847	7.78993	6.7e-15	1.04e-13
SVA_D	other	other	2580.15	0.440757	0.0569324	7.74176	9.81e-15	1.5e-13
HUERS-P3	ERV1	Endogenous Retrovirus	25.791	-0.648311	0.0869664	-7.45473	9.01e-14	1.35e-12
THE1D	ERV3	Endogenous Retrovirus	194.731	-0.245654	0.0331262	-7.41569	1.21e-13	1.79e-12
LTR9A1	ERV1	Endogenous Retrovirus	9.5336	-0.912678	0.123708	-7.37768	1.61e-13	2.34e-12
HERVK11I	ERV2	Endogenous Retrovirus	72.4394	-0.653972	0.0893251	-7.32126	2.46e-13	3.52e-12
LTR6D	ERV1	Endogenous Retrovirus	6.72139	-0.78698	0.107706	-7.30673	2.74e-13	3.86e-12
MER9	ERV2	Endogenous Retrovirus	79.5766	-0.357247	0.0490197	-7.28782	3.15e-13	4.37e-12
MER9	other	other	79.5766	-0.357247	0.0490197	-7.28782	3.15e-13	4.37e-12
LTR35	ERV1	Endogenous Retrovirus	15.5193	-0.611434	0.0839646	-7.28205	3.29e-13	4.49e-12
AluYb10	SINE	Non-LTR Retrotransposon	508.793	-0.623408	0.0862688	-7.22634	4.96e-13	6.68e-12
HERV50_I	ERV1	Endogenous Retrovirus	6.41207	0.868967	0.120651	7.20234	5.92e-13	7.86e-12
MER57A	other	other	10.4098	0.702467	0.0976018	7.19728	6.14e-13	8.04e-12
THE1B	ERV3	Endogenous Retrovirus	244.454	-0.211213	0.0294582	-7.16992	7.5e-13	9.68e-12
PABL_AI	ERV1	Endogenous Retrovirus	79.7603	0.445029	0.0622248	7.15195	8.56e-13	1.09e-11
L1PA17_5	L1	Non-LTR Retrotransposon	17.659	-0.579926	0.0811293	-7.14817	8.79e-13	1.1e-11
MER65A	ERV1	Endogenous Retrovirus	16.3157	-0.54038	0.07563	-7.14505	9e-13	1.11e-11
MLT2A2	ERV3	Endogenous Retrovirus	179.747	-0.193223	0.0273293	-7.07018	1.55e-12	1.89e-11
AluSc5	SINE	Non-LTR Retrotransposon	3396.85	-0.348323	0.0496787	-7.01151	2.36e-12	2.8e-11
MER65D	ERV1	Endogenous Retrovirus	2.71422	1.39062	0.198299	7.01274	2.34e-12	2.8e-11
MER41F	other	other	7.36205	-0.675908	0.0976962	-6.91847	4.57e-12	5.36e-11
AluMacYa3	SINE	Non-LTR Retrotransposon	2134.66	0.403308	0.0589991	6.83583	8.15e-12	9.45e-11
LTR10A	ERV1	Endogenous Retrovirus	19.4349	0.562066	0.0836957	6.71559	1.87e-11	2.14e-10
CHARLIE8	hAT	DNA transposon	13.0822	-0.671039	0.100369	-6.68569	2.3e-11	2.6e-10
MER115	hAT	DNA transposon	6.99812	0.993323	0.148631	6.68313	2.34e-11	2.61e-10
MER41A	ERV1	Endogenous Retrovirus	136.053	-0.276602	0.0416077	-6.64786	2.97e-11	3.28e-10
HERV1_LTRa	ERV1	Endogenous Retrovirus	7.24722	-0.793067	0.120772	-6.56667	5.15e-11	5.61e-10
L1ME3E_3end	L1	Non-LTR Retrotransposon	8.70867	1.05989	0.164364	6.4484	1.13e-10	1.22e-09
HERV3	ERV1	Endogenous Retrovirus	840.001	-0.834033	0.130912	-6.37095	1.88e-10	2e-09
SVA2	MSAT	Satellite	77.423	0.393379	0.0618097	6.36437	1.96e-10	2.06e-09
E1	snRNA	snRNA	46.141	1.62648	0.257404	6.31876	2.64e-10	2.74e-09
HERVE_a	ERV1	Endogenous Retrovirus	150.396	-0.27936	0.0444149	-6.28978	3.18e-10	3.27e-09
L1PA14_5	L1	Non-LTR Retrotransposon	9.54646	-0.61575	0.0999264	-6.16203	7.18e-10	7.31e-09
AluSx1	SINE	Non-LTR Retrotransposon	174.488	-3.65283	0.595952	-6.1294	8.82e-10	8.88e-09
ERVL	ERV3	Endogenous Retrovirus	27.1821	-0.384664	0.0634196	-6.06537	1.32e-09	1.31e-08
LTR3A	ERV2	Endogenous Retrovirus	53.6998	-0.292551	0.0495374	-5.90566	3.51e-09	3.46e-08
LTR12F	ERV1	Endogenous Retrovirus	43.0963	0.341155	0.0580537	5.87654	4.19e-09	4.08e-08
L1MD3	L1	Non-LTR Retrotransposon	15.4843	0.684562	0.116682	5.8669	4.44e-09	4.28e-08
HERVH48I	other	other	119.391	-0.387463	0.0663979	-5.83548	5.36e-09	5.12e-08
HERV70_I	other	other	116.619	-0.398207	0.0685131	-5.81213	6.17e-09	5.82e-08
LTR1D1	ERV1	Endogenous Retrovirus	18.1797	-0.811388	0.140921	-5.75774	8.52e-09	7.97e-08
HERV49I	ERV1	Endogenous Retrovirus	12.3977	0.531003	0.0934126	5.68449	1.31e-08	1.21e-07
LTR14	ERV2	Endogenous Retrovirus	9.52874	-0.545855	0.0963492	-5.66538	1.47e-08	1.34e-07
MER9B	ERV2	Endogenous Retrovirus	17.7841	0.375829	0.0664642	5.6546	1.56e-08	1.42e-07
LTR2B	ERV1	Endogenous Retrovirus	232.314	0.349019	0.0619561	5.63333	1.77e-08	1.59e-07
AluYk12	SINE	Non-LTR Retrotransposon	1245.23	0.330057	0.0590205	5.59225	2.24e-08	1.99e-07
LTR7A	ERV3	Endogenous Retrovirus	162.442	-0.2303	0.0415655	-5.54065	3.01e-08	2.65e-07
MER30	hAT	DNA transposon	38.7277	0.296047	0.0536261	5.52058	3.38e-08	2.95e-07
SVA_F	other	other	1549.81	0.367623	0.0676215	5.43649	5.43e-08	4.7e-07
(GAA)n	other	other	23.9938	0.575109	0.106415	5.40438	6.5e-08	5.57e-07
LTR10E	ERV1	Endogenous Retrovirus	17.9724	-0.430525	0.0797241	-5.40018	6.66e-08	5.65e-07
LTR10B2	ERV1	Endogenous Retrovirus	1.76786	-1.24887	0.235192	-5.30998	1.1e-07	9.21e-07
LTR4	ERV1	Endogenous Retrovirus	158.938	-0.697593	0.132133	-5.27946	1.3e-07	1.08e-06
SVA_A	other	other	921.942	0.433276	0.0826802	5.24039	1.6e-07	1.32e-06
(AC)n	other	other	3745.7	0.591818	0.11441	5.17276	2.31e-07	1.89e-06
HERVL74	ERV3	Endogenous Retrovirus	1.518	-1.16636	0.226907	-5.14027	2.74e-07	2.22e-06
HERV19I	ERV1	Endogenous Retrovirus	37.0936	0.383212	0.0747019	5.12988	2.9e-07	2.33e-06
HERV52I	other	other	0.530673	-1.54677	0.301699	-5.12688	2.95e-07	2.35e-06
LTR15	ERV1	Endogenous Retrovirus	39.8244	0.289077	0.0567427	5.09451	3.5e-07	2.76e-06
Tigger3b	Mariner/Tc1	DNA transposon	71.5302	-0.315154	0.0625498	-5.03845	4.69e-07	3.67e-06
HERVK11DI	ERV2	Endogenous Retrovirus	8.23516	0.668946	0.132864	5.0348	4.78e-07	3.71e-06
LTR22A	ERV2	Endogenous Retrovirus	90.9808	0.35533	0.0711461	4.99436	5.9e-07	4.54e-06
MER51I	ERV1	Endogenous Retrovirus	12.3222	0.449074	0.0902083	4.9782	6.42e-07	4.9e-06
L1PA4	L1	Non-LTR Retrotransposon	1340.61	0.21382	0.0430056	4.97192	6.63e-07	5.02e-06
AluSq4	SINE	Non-LTR Retrotransposon	729.724	0.338137	0.0688404	4.9119	9.02e-07	6.77e-06
MLT2C2	ERV3	Endogenous Retrovirus	32.8409	-0.509426	0.104228	-4.8876	1.02e-06	7.6e-06
TIGGER5_A	Mariner/Tc1	DNA transposon	58.5402	-0.328267	0.0676035	-4.85577	1.2e-06	8.86e-06
MER51E	ERV1	Endogenous Retrovirus	8.32139	-0.478078	0.0991754	-4.82053	1.43e-06	1.05e-05
L1MD2	L1	Non-LTR Retrotransposon	126.766	-0.243442	0.0510365	-4.76997	1.84e-06	1.34e-05
LTR10B1	ERV1	Endogenous Retrovirus	2.9821	0.797393	0.167256	4.7675	1.87e-06	1.35e-05
MER85	other	other	84.995	-0.229522	0.0498517	-4.6041	4.14e-06	2.96e-05
7SL	other	other	3030.89	0.786573	0.17161	4.58348	4.57e-06	3.25e-05
(GAAA)n	other	other	149.976	0.556302	0.121659	4.57264	4.82e-06	3.39e-05
L1MD1	L1	Non-LTR Retrotransposon	34.5374	0.367042	0.0803639	4.56725	4.94e-06	3.46e-05
CHARLIE9	hAT	DNA transposon	25.7211	0.397721	0.0874791	4.54647	5.46e-06	3.79e-05
LTR9C	ERV1	Endogenous Retrovirus	2.18151	0.792466	0.175037	4.52741	5.97e-06	4.11e-05
MSTB	ERV3	Endogenous Retrovirus	47.4417	-0.215032	0.0475349	-4.52367	6.08e-06	4.15e-05
AluSg1	SINE	Non-LTR Retrotransposon	189.739	-0.267317	0.0592988	-4.50797	6.55e-06	4.44e-05
LTR21C	ERV1	Endogenous Retrovirus	1.49394	-1.31965	0.2931	-4.50237	6.72e-06	4.53e-05
MSTA2	ERV3	Endogenous Retrovirus	14.6681	-0.378423	0.0843791	-4.4848	7.3e-06	4.88e-05
L1PA5	L1	Non-LTR Retrotransposon	1183.23	-0.185536	0.0422628	-4.39006	1.13e-05	7.52e-05
LTR9B	ERV1	Endogenous Retrovirus	62.8538	0.31055	0.0709691	4.37585	1.21e-05	7.97e-05
TAR1	other	other	9.96047	-0.438252	0.100975	-4.34018	1.42e-05	9.31e-05
MER21	ERV3	Endogenous Retrovirus	3.9194	-0.598577	0.138029	-4.33662	1.45e-05	9.4e-05
LTR22C2	ERV2	Endogenous Retrovirus	4.71077	-0.549947	0.126987	-4.33073	1.49e-05	9.59e-05
HERV30I	other	other	14.2636	0.417248	0.0972489	4.29051	1.78e-05	0.000113787
MARINER1	Mariner/Tc1	DNA transposon	98.1273	-0.19196	0.0447485	-4.28974	1.79e-05	0.000113787
MSTD	ERV3	Endogenous Retrovirus	28.0449	-0.234088	0.0551167	-4.24713	2.17e-05	0.000136786
MSTD	other	other	28.0449	-0.234088	0.0551167	-4.24713	2.17e-05	0.000136786
MER9a3	ERV2	Endogenous Retrovirus	134.767	0.180105	0.0429475	4.1936	2.75e-05	0.000172256
HERV-K14I	ERV2	Endogenous Retrovirus	32.8473	0.33803	0.0806757	4.18999	2.79e-05	0.000173834
L1P4e_5end	L1	Non-LTR Retrotransposon	3.48427	0.605237	0.14572	4.15341	3.28e-05	0.00020273
MER50B	ERV1	Endogenous Retrovirus	4.41359	-0.539746	0.130464	-4.13714	3.52e-05	0.000216192
LTR8	ERV1	Endogenous Retrovirus	85.574	0.186173	0.0450375	4.13372	3.57e-05	0.000217966
(TAAAA)n	other	other	16.4207	0.708011	0.171475	4.12895	3.64e-05	0.000221065
(TCA)n	other	other	75.8138	-0.251975	0.0613894	-4.10454	4.05e-05	0.000244142
LTR18C	ERV3	Endogenous Retrovirus	1.65175	-0.872264	0.212759	-4.09979	4.14e-05	0.00024758
HERVS71	ERV1	Endogenous Retrovirus	39.3768	-0.236583	0.0579119	-4.08523	4.4e-05	0.00026191
LTR12D	ERV1	Endogenous Retrovirus	121.401	-0.213848	0.0528741	-4.04448	5.24e-05	0.000309896
HSTC2	Mariner/Tc1	DNA transposon	13.0785	0.380823	0.0945532	4.02761	5.63e-05	0.000330858
LTR30	ERV1	Endogenous Retrovirus	20.2974	-0.299842	0.0746779	-4.01514	5.94e-05	0.000346624
LTR12	ERV1	Endogenous Retrovirus	128.927	-0.194254	0.0488022	-3.98043	6.88e-05	0.000398817
MER104C	other	other	8.74721	0.530714	0.134196	3.95478	7.66e-05	0.000440409
tRNA-Met_	tRNA	tRNA	2.23497	-0.936882	0.236959	-3.95378	7.69e-05	0.000440409
L1ME1	L1	Non-LTR Retrotransposon	45.3075	-0.246779	0.0629529	-3.92006	8.85e-05	0.000503664
LTR43_I	ERV1	Endogenous Retrovirus	3.2391	-0.682336	0.174776	-3.90406	9.46e-05	0.000534846
MER101_I	ERV1	Endogenous Retrovirus	16.0789	0.32034	0.0825111	3.88238	0.000103438	0.000581284
AluSg4	SINE	Non-LTR Retrotransposon	341.193	-0.219235	0.0565655	-3.87577	0.000106289	0.000593661
HERV1_I	ERV1	Endogenous Retrovirus	6.94098	-0.517694	0.134017	-3.8629	0.000112047	0.000622033
MER25	L1	Non-LTR Retrotransposon	1.62841	-0.89057	0.232559	-3.82944	0.000128435	0.000708714
LTR47A	ERV3	Endogenous Retrovirus	3.13764	-0.56208	0.146971	-3.82442	0.000131083	0.000718992
MER5A	hAT	DNA transposon	10.2116	-0.32762	0.0863587	-3.79371	0.000148414	0.000809209
MER6	Mariner/Tc1	DNA transposon	6.99774	0.488993	0.129464	3.77707	0.000158685	0.000860091
MER6	other	other	6.99774	0.488993	0.129464	3.77707	0.000158685	0.000860091
MLT1C	ERV3	Endogenous Retrovirus	38.6023	-0.192038	0.050877	-3.77456	0.000160291	0.000863684
MER83	ERV1	Endogenous Retrovirus	11.472	-0.328419	0.0875192	-3.75254	0.000175052	0.000937706
MSTA1	ERV3	Endogenous Retrovirus	14.474	-0.338295	0.0903798	-3.74304	0.000181807	0.000968226
L1MA2	L1	Non-LTR Retrotransposon	198.473	0.381739	0.102049	3.74074	0.000183481	0.000971497
AluYc5	SINE	Non-LTR Retrotransposon	95.2707	0.520548	0.1402	3.71289	0.000204909	0.00107872
MER52C	ERV1	Endogenous Retrovirus	11.9548	-0.369252	0.0999107	-3.69582	0.000219177	0.00114724
AluYd3a1_gib	SINE	Non-LTR Retrotransposon	1665.73	0.189257	0.0514842	3.67601	0.000236907	0.001233
MER4C	ERV1	Endogenous Retrovirus	17.093	0.271267	0.0739696	3.66727	0.000245153	0.0012687
LTR7Y	ERV3	Endogenous Retrovirus	331.851	-0.167335	0.0457775	-3.65541	0.000256772	0.00132137
LTR58	ERV1	Endogenous Retrovirus	4.95002	0.489622	0.134023	3.65325	0.000258938	0.00132507
HSMAR1	Mariner/Tc1	DNA transposon	395.416	-0.138547	0.0380838	-3.63795	0.000274812	0.00139849
L1MA3	L1	Non-LTR Retrotransposon	177.814	0.388694	0.107366	3.62029	0.000294278	0.00148927
(GAAAA)n	other	other	12.1578	0.473752	0.131496	3.6028	0.00031481	0.00158443
MER9a1	ERV2	Endogenous Retrovirus	39.4909	-0.212859	0.0593917	-3.58398	0.000338401	0.00169385
L1PREC2	L1	Non-LTR Retrotransposon	919.91	0.183466	0.051286	3.57731	0.000347144	0.00172817
LTR6A	ERV1	Endogenous Retrovirus	16.6333	-0.312975	0.0880625	-3.55401	0.000379403	0.00186846
LTR6A	other	other	16.6333	-0.312975	0.0880625	-3.55401	0.000379403	0.00186846
MER4BI	other	other	20.1995	0.351652	0.098943	3.55409	0.000379295	0.00186846
MER4BI	other	other	20.1995	0.351652	0.098943	3.55409	0.000379295	0.00186846
L23	other	other	83749.5	-0.283153	0.0798171	-3.54753	0.000388864	0.00190481
CHARLIE5	hAT	DNA transposon	4.25015	-0.463316	0.130865	-3.54042	0.000399488	0.00194644
CHARLIE5	other	other	4.25015	-0.463316	0.130865	-3.54042	0.000399488	0.00194644
(CTA)n	other	other	3.50545	-0.528413	0.149421	-3.5364	0.000405628	0.00195555
CHARLIE1	hAT	DNA transposon	4.45396	0.57634	0.162914	3.53768	0.000403651	0.00195555
CHARLIE1	other	other	4.45396	0.57634	0.162914	3.53768	0.000403651	0.00195555
AluYb8	SINE	Non-LTR Retrotransposon	197.807	0.411252	0.116355	3.53446	0.000408615	0.00195964
AluYb8	SINE	Non-LTR Retrotransposon	197.807	0.411252	0.116355	3.53446	0.000408615	0.00195964
U14	snRNA	snRNA	1.71111	0.714374	0.202343	3.53051	0.00041476	0.00197875
L28	other	other	29499.8	0.359383	0.102057	3.52141	0.000429262	0.00203733
SVA_C	other	other	784.321	-0.213168	0.060625	-3.51617	0.000437813	0.0020672
LTR22B2	ERV2	Endogenous Retrovirus	12.2893	-0.294754	0.0844763	-3.48919	0.000484491	0.00227586
LTR70	ERV1	Endogenous Retrovirus	7.80678	-0.382003	0.10972	-3.48162	0.000498399	0.00232925
PRIMA41	other	other	13.5876	-0.324508	0.0940316	-3.45105	0.000558411	0.00259647
RPS2	other	other	26442.8	0.249016	0.0722268	3.4477	0.000565375	0.00261557
SATR2	SAT	Satellite	1.25893	-0.781043	0.22736	-3.43527	0.000591973	0.00272486
LTR47B2	ERV3	Endogenous Retrovirus	2.86358	-0.574451	0.168152	-3.41627	0.000634864	0.00290768
ZOMBI_A	Mariner/Tc1	DNA transposon	3.21879	0.454107	0.133397	3.40417	0.000663647	0.00300941
MER46	other	other	3.21879	0.454107	0.133397	3.40417	0.000663647	0.00300941
LTR28C	ERV1	Endogenous Retrovirus	3.41922	-0.610347	0.17962	-3.398	0.000678804	0.00306298
CHARLIE10	hAT	DNA transposon	0.774164	-1.00105	0.294757	-3.39618	0.000683337	0.00306832
LTR46	ERV1	Endogenous Retrovirus	2.4657	0.580276	0.173116	3.35195	0.000802439	0.00358553
LTR27B	ERV1	Endogenous Retrovirus	7.79569	-0.325457	0.0972639	-3.34613	0.000819489	0.00364394
HERVK14I	other	other	19.3761	0.331386	0.0995152	3.33	0.000868452	0.00384301
L1PA7_5	L1	Non-LTR Retrotransposon	233.347	-0.14068	0.0424415	-3.31469	0.00091744	0.00404027
GSATII	SAT	Satellite	7.78726	-0.458502	0.138529	-3.30979	0.000933674	0.00409208
MER39	ERV1	Endogenous Retrovirus	6.55071	0.382844	0.116687	3.28096	0.00103455	0.00451261
MER39	other	other	6.55071	0.382844	0.116687	3.28096	0.00103455	0.00451261
MER39	other	other	6.55071	0.382844	0.116687	3.28096	0.00103455	0.00451261
MER77	ERV3	Endogenous Retrovirus	17.4637	0.28475	0.0874759	3.25518	0.0011332	0.00491949
MER77	other	other	17.4637	0.28475	0.0874759	3.25518	0.0011332	0.00491949
LTR13A	ERV2	Endogenous Retrovirus	140.34	-0.145485	0.0448627	-3.2429	0.00118322	0.00511238
(GGAGAA)n	other	other	6.49723	0.543739	0.167899	3.23849	0.00120165	0.00516764
L1M2A1_5	L1	Non-LTR Retrotransposon	1.4541	-0.809455	0.250388	-3.23281	0.00122581	0.00524693
L1M2A1_5	L1	Non-LTR Retrotransposon	1.4541	-0.809455	0.250388	-3.23281	0.00122581	0.00524693
MIR3	SINE	Non-LTR Retrotransposon	3.18365	-0.55152	0.170829	-3.22849	0.00124446	0.00530199
HERVK9I	ERV2	Endogenous Retrovirus	372.136	0.128624	0.0400211	3.2139	0.00130944	0.00555298
(AG)n	other	other	106.225	0.178372	0.0557182	3.20133	0.00136794	0.00574784
HERV-K14CI	ERV2	Endogenous Retrovirus	8.19688	-0.402147	0.125569	-3.20261	0.0013619	0.00574784
LTR1A1	ERV1	Endogenous Retrovirus	14.9766	-0.269209	0.0844508	-3.18776	0.0014338	0.00599709
L1PA12	L1	Non-LTR Retrotransposon	60.0392	-0.251771	0.0792316	-3.17766	0.00148471	0.0061818
HSRIRT	other	other	5.18555	-0.396597	0.126812	-3.12744	0.00176338	0.00730886
LTR18A	ERV3	Endogenous Retrovirus	1.22291	-0.926417	0.297674	-3.11219	0.00185706	0.00766248
LTR18A	other	other	1.22291	-0.926417	0.297674	-3.11219	0.00185706	0.00766248
MLT1E2	ERV3	Endogenous Retrovirus	6.44137	-0.34864	0.112732	-3.09265	0.0019838	0.0081487
MLT1E2	other	other	6.44137	-0.34864	0.112732	-3.09265	0.0019838	0.0081487
CHESHIRE_A	hAT	DNA transposon	11.3367	0.230458	0.0746689	3.0864	0.00202596	0.00824792
MER58	other	other	11.3367	0.230458	0.0746689	3.0864	0.00202596	0.00824792
L1PA13	L1	Non-LTR Retrotransposon	242.796	-0.138151	0.0451287	-3.06126	0.00220408	0.00893337
HERV35I	ERV1	Endogenous Retrovirus	5.02341	-0.370059	0.121383	-3.0487	0.00229835	0.00927441
MER51B	ERV1	Endogenous Retrovirus	12.9631	0.258857	0.0850612	3.04318	0.0023409	0.00940465
L7	other	other	31359.2	-0.168548	0.0555418	-3.03462	0.00240842	0.00960903
LTR35A	ERV1	Endogenous Retrovirus	7.29401	-0.483533	0.159367	-3.03407	0.00241275	0.00960903
U8	snRNA	snRNA	7.67168	-0.391363	0.129394	-3.02459	0.00248974	0.00987274
MER22	other	other	56.9695	-0.298936	0.0990632	-3.01763	0.00254758	0.0100586
AluJr	SINE	Non-LTR Retrotransposon	25.8482	0.247125	0.0823203	3.00199	0.0026822	0.0104995
LTR28	ERV1	Endogenous Retrovirus	3.0101	0.501818	0.167155	3.00211	0.00268119	0.0104995
MER4D1	ERV1	Endogenous Retrovirus	32.0152	-0.19267	0.0644264	-2.99055	0.00278476	0.0108546
L1MA1	L1	Non-LTR Retrotransposon	115.116	-0.166097	0.0557712	-2.97819	0.00289952	0.0112541
MER39B	ERV1	Endogenous Retrovirus	26.1954	-0.221484	0.0745862	-2.96951	0.00298276	0.0115283
MER39B	other	other	26.1954	-0.221484	0.0745862	-2.96951	0.00298276	0.0115283
MER39B	other	other	26.1954	-0.221484	0.0745862	-2.96951	0.00298276	0.0115283
PRIMA4_I	other	other	1212.53	0.156637	0.0527777	2.96786	0.00299879	0.0115415
L1M3E_5	L1	Non-LTR Retrotransposon	0.642959	-0.899768	0.303334	-2.96627	0.00301438	0.011553
MamRep605	other	other	0.721914	0.877299	0.29611	2.96275	0.00304907	0.0115944
tRNA-Ile-ATT	tRNA	tRNA	4.42637	-0.417819	0.141031	-2.9626	0.00305049	0.0115944
MER54	other	other	1.06926	-0.861479	0.291345	-2.9569	0.00310748	0.0117622
MER54	other	other	1.06926	-0.861479	0.291345	-2.9569	0.00310748	0.0117622
L1ME3A	L1	Non-LTR Retrotransposon	3.3225	0.527197	0.178741	2.94951	0.00318281	0.0119977
L1ME3A	L1	Non-LTR Retrotransposon	3.3225	0.527197	0.178741	2.94951	0.00318281	0.0119977
HERV46I	other	other	9.84964	-0.288408	0.0989216	-2.91552	0.00355094	0.0133306
HERVL_40	other	other	6.40313	0.365535	0.125452	2.91375	0.00357121	0.0133519
U5B1	snRNA	snRNA	1.40441	1.00537	0.349441	2.87708	0.00401373	0.0149454
HERVL66I	ERV3	Endogenous Retrovirus	9.78234	-0.271176	0.0943324	-2.87469	0.00404424	0.0149981
MER21C	ERV3	Endogenous Retrovirus	5.92069	-0.333607	0.116116	-2.87305	0.00406526	0.0150152
MLT2B4	ERV3	Endogenous Retrovirus	9.97701	-0.319368	0.111482	-2.86475	0.00417341	0.0153528
L1PAXX_5	other	other	11.1204	-0.287163	0.100878	-2.84663	0.00441843	0.0161891
LTR3	ERV2	Endogenous Retrovirus	57.0852	0.174718	0.061553	2.83849	0.00453271	0.0165417
LTR3	other	other	57.0852	0.174718	0.061553	2.83849	0.00453271	0.0165417
(GAAAAA)n	other	other	1.62943	0.636197	0.224876	2.8291	0.00466789	0.0169674
TIGGER1	Mariner/Tc1	DNA transposon	590.039	-0.150415	0.0532735	-2.82345	0.00475092	0.017201
MER58A	hAT	DNA transposon	9.67625	0.426864	0.151375	2.81991	0.00480373	0.0173237
LTR36	ERV1	Endogenous Retrovirus	0.977119	-0.714675	0.254129	-2.81226	0.00491949	0.0176716
TIGGER7	Mariner/Tc1	DNA transposon	1.11613	-0.875375	0.311828	-2.80723	0.00499694	0.0178797
HERV39	other	other	1074.99	0.246689	0.0886356	2.78318	0.00538283	0.0191855
L1HS	L1	Non-LTR Retrotransposon	10848.2	0.276378	0.0997565	2.77053	0.00559658	0.01987
LTR22B	ERV2	Endogenous Retrovirus	3.75109	-0.395944	0.143397	-2.76117	0.00575952	0.0203696
LTR22B	ERV2	Endogenous Retrovirus	3.75109	-0.395944	0.143397	-2.76117	0.00575952	0.0203696
MLT1K	ERV3	Endogenous Retrovirus	1.73407	-0.524737	0.19077	-2.75062	0.00594819	0.0209559
LTR40A1	ERV3	Endogenous Retrovirus	66.4121	0.129697	0.0473395	2.73973	0.00614896	0.0215802
LTR40A1	ERV3	Endogenous Retrovirus	66.4121	0.129697	0.0473395	2.73973	0.00614896	0.0215802
ERVL-B4	ERV3	Endogenous Retrovirus	18.5741	-0.248472	0.0912708	-2.72236	0.00648169	0.0226612
(TGAA)n	other	other	157.458	0.230803	0.0849459	2.71706	0.00658648	0.02294
MER70A	ERV3	Endogenous Retrovirus	1.78193	-0.527038	0.194383	-2.71134	0.00670116	0.023251
HSFAU	other	other	8220.14	0.249003	0.0925823	2.68953	0.00715527	0.0246442
PRIMA4_LTR	ERV1	Endogenous Retrovirus	12.4259	-0.245635	0.0913747	-2.68822	0.00718341	0.0246442
AluMacYb2	SINE	Non-LTR Retrotransposon	352.877	0.24778	0.0921347	2.68932	0.00715978	0.0246442
MER6A	Mariner/Tc1	DNA transposon	4.32018	0.576493	0.214895	2.68267	0.00730373	0.0249635
U7	snRNA	snRNA	2.83196	0.531257	0.198554	2.67562	0.00745901	0.0253994
LTR6B	ERV1	Endogenous Retrovirus	53.723	-0.182436	0.0684352	-2.66583	0.0076799	0.0260548
L1PB1	L1	Non-LTR Retrotransposon	279.802	-0.111092	0.0417863	-2.65857	0.00784722	0.0264152
L1PB1	other	other	279.802	-0.111092	0.0417863	-2.65857	0.00784722	0.0264152
MER5B	hAT	DNA transposon	32.7492	-0.187753	0.0706275	-2.65836	0.00785221	0.0264152
MLT1_I	ERV3	Endogenous Retrovirus	2.9624	0.408923	0.153876	2.65748	0.00787265	0.0264152
LTR14B	ERV2	Endogenous Retrovirus	35.219	-0.132482	0.049896	-2.65516	0.00792712	0.0265009
AluSp	SINE	Non-LTR Retrotransposon	5575.5	0.107239	0.0404713	2.64975	0.00805502	0.0267333
AluSp	SINE	Non-LTR Retrotransposon	5575.5	0.107239	0.0404713	2.64975	0.00805502	0.0267333
LTR22E	ERV2	Endogenous Retrovirus	9.12034	-0.235899	0.0890028	-2.65046	0.00803814	0.0267333
MER84I	other	other	0.927263	-0.674895	0.255404	-2.64246	0.00823067	0.0272177
MER84I	other	other	0.927263	-0.674895	0.255404	-2.64246	0.00823067	0.0272177
LTR22	ERV2	Endogenous Retrovirus	2.63424	0.455227	0.173139	2.62925	0.00855734	0.0281961
MER41B	ERV1	Endogenous Retrovirus	60.1713	-0.135985	0.0521469	-2.60772	0.0091147	0.029925
LTR16E1	ERV3	Endogenous Retrovirus	0.432285	-0.958954	0.369183	-2.5975	0.00939038	0.03072
LTR10G	ERV1	Endogenous Retrovirus	4.61288	-0.359197	0.138353	-2.59623	0.00942529	0.0307244
(GCCCA)n	other	other	0.687691	-1.15236	0.444121	-2.5947	0.0094673	0.0307519
SSU-rRNA_Dme	rRNA	rRNA	225.844	0.537848	0.208925	2.57436	0.0100427	0.0325057
LTR12C	ERV1	Endogenous Retrovirus	869.162	-0.114804	0.0447372	-2.56618	0.0102824	0.0331644
MER50I	ERV1	Endogenous Retrovirus	21.8054	-0.185173	0.0722777	-2.56196	0.0104083	0.0334109
MER50I	other	other	21.8054	-0.185173	0.0722777	-2.56196	0.0104083	0.0334109
MER76	ERV3	Endogenous Retrovirus	0.284146	1.36348	0.532366	2.56118	0.0104318	0.0334109
MER76	other	other	0.284146	1.36348	0.532366	2.56118	0.0104318	0.0334109
MER21A	ERV3	Endogenous Retrovirus	10.5746	-0.254362	0.0995349	-2.55551	0.0106032	0.0338416
MER8	Mariner/Tc1	DNA transposon	4.38671	-0.367597	0.144147	-2.55016	0.0107675	0.0342465
LTR1F2	ERV1	Endogenous Retrovirus	2.48922	-0.503725	0.197894	-2.54543	0.0109142	0.0345932
MER83BI	ERV1	Endogenous Retrovirus	1.86337	-0.529756	0.208479	-2.54106	0.0110518	0.0349084
L1PA2	L1	Non-LTR Retrotransposon	982.755	-0.113148	0.0447751	-2.52702	0.0115034	0.0362099
HERV18	other	other	23.2672	-0.269208	0.106682	-2.52345	0.0116209	0.0364546
PABL_A	ERV1	Endogenous Retrovirus	30.2187	0.176681	0.0700891	2.52081	0.0117087	0.0366046
LTR56	ERV1	Endogenous Retrovirus	2.74365	-0.41122	0.163482	-2.51538	0.0118903	0.0370459
MER11C	ERV2	Endogenous Retrovirus	291.847	0.123585	0.0493526	2.50413	0.0122754	0.0381162
LTR71A	ERV1	Endogenous Retrovirus	4.06759	-0.336571	0.134528	-2.50186	0.0123543	0.0382317
LTR1B	ERV1	Endogenous Retrovirus	6.74745	-0.288033	0.115197	-2.50035	0.0124072	0.0382661
LTR5B	ERV2	Endogenous Retrovirus	190.196	-0.0807156	0.0324714	-2.48574	0.0129281	0.0397388
Tigger12A	Mariner/Tc1	DNA transposon	0.488491	0.816815	0.328835	2.48396	0.0129929	0.0398043
LTR27	ERV1	Endogenous Retrovirus	2.16756	-0.462165	0.186212	-2.48193	0.0130673	0.0398987
ACRO1	SAT	Satellite	1.57197	-0.700265	0.282644	-2.47755	0.0132287	0.0402575
L1PA8	L1	Non-LTR Retrotransposon	410.309	-0.113977	0.0461053	-2.4721	0.0134323	0.0406072
LTR1F	ERV1	Endogenous Retrovirus	1.71733	-0.726609	0.293901	-2.47229	0.0134249	0.0406072
AluSz6	SINE	Non-LTR Retrotransposon	1899.28	-0.109765	0.044424	-2.47086	0.0134789	0.040614
MER57I	other	other	28.9973	0.196704	0.0797276	2.46721	0.0136172	0.0408963
tRNA-His-CAY_	tRNA	tRNA	4.93917	-0.672002	0.273828	-2.4541	0.0141237	0.0422787
LTR72	ERV1	Endogenous Retrovirus	5.79001	0.282977	0.11648	2.4294	0.0151238	0.0451249
MER31A	ERV1	Endogenous Retrovirus	3.52242	-0.355955	0.146875	-2.42353	0.0153706	0.0457126
MARINER2	Mariner/Tc1	DNA transposon	99.9097	-0.138341	0.0576363	-2.40025	0.016384	0.0485689
