# Supplementary material for: Transcriptional Landscape of Repetitive Elements in Psoriatic Skin from Large Cohort Studies: Relevance to Psoriasis Pathophysiology
Source: Int J Mol Sci. 2023 Nov 24;24(23):16725. doi: 10.3390/ijms242316725 (PMC10706217; doi:10.3390/ijms242316725)
Supplement: Supplementary file 1 [file ijms-24-16725-s001.zip › Supplementary File S2_ GSE121212-LP-C.xls]

## Sheet: res
name	class	clade	baseMean	log2FoldChange	lfcSE	stat	pvalue	padj
HERVFH19I	other	other	126.881	1.3713	0.109302	12.5459	4.18558e-36	4.29859e-33
LTR70	ERV1	Endogenous Retrovirus	61.1948	-0.753811	0.0664538	-11.3434	7.99941e-30	4.1077e-27
LTR39	ERV1	Endogenous Retrovirus	286.904	1.67844	0.153753	10.9165	9.61299e-28	3.29085e-25
L1PA12_5	L1	Non-LTR Retrotransposon	182.022	-0.838053	0.0824824	-10.1604	2.97892e-24	7.64837e-22
HERVK11I	ERV2	Endogenous Retrovirus	407.813	-0.697673	0.0696227	-10.0208	1.23537e-23	2.53746e-21
CHARLIE3	hAT	DNA transposon	598.646	-0.482356	0.0508741	-9.48138	2.50951e-21	4.29545e-19
LTR77	ERV1	Endogenous Retrovirus	16.0329	-1.47726	0.15792	-9.35447	8.40161e-21	1.23264e-18
MER61C	ERV1	Endogenous Retrovirus	16.9161	-1.46128	0.160796	-9.0878	1.01066e-19	1.29743e-17
tRNA-Leu-TTA	tRNA	tRNA	12.3809	2.87684	0.317921	9.04893	1.44377e-19	1.6475e-17
HAL1M8	L1	Non-LTR Retrotransposon	78.4537	0.83337	0.0939537	8.87	7.31441e-19	7.51189e-17
HERV-Fc1	ERV1	Endogenous Retrovirus	93.1444	-0.956544	0.108591	-8.80865	1.26663e-18	1.18257e-16
HARLEQUINLTR	ERV1	Endogenous Retrovirus	382.435	0.489874	0.0557149	8.79251	1.46253e-18	1.25168e-16
LTR10B1	ERV1	Endogenous Retrovirus	30.6985	0.947107	0.110607	8.56279	1.10173e-17	8.70369e-16
MER65D	ERV1	Endogenous Retrovirus	16.5102	2.08581	0.24404	8.547	1.26328e-17	9.26708e-16
AluYb9	SINE	Non-LTR Retrotransposon	796.553	0.591681	0.070258	8.42154	3.71554e-17	2.54391e-15
LTR57	ERV3	Endogenous Retrovirus	55.788	1.23973	0.149396	8.29825	1.05655e-16	6.78174e-15
L1PA17_5	L1	Non-LTR Retrotransposon	140.465	-0.440502	0.0534511	-8.2412	1.70493e-16	1.02998e-14
AluMacYa3	SINE	Non-LTR Retrotransposon	2776.73	0.598232	0.0726925	8.22962	1.87814e-16	1.07158e-14
HERVK3I	ERV2	Endogenous Retrovirus	316.081	-0.433251	0.0541155	-8.00604	1.18463e-15	6.40324e-14
UHG	snRNA	snRNA	675.5	1.00082	0.12566	7.96455	1.6582e-15	8.51488e-14
SATR2	SAT	Satellite	15.5341	-0.910399	0.115798	-7.86198	3.78105e-15	1.84911e-13
MER61I	ERV1	Endogenous Retrovirus	582.736	-0.621277	0.079821	-7.78337	7.0615e-15	3.29643e-13
MLT1A0	ERV3	Endogenous Retrovirus	210.686	-0.380158	0.049576	-7.66819	1.74439e-14	7.78906e-13
MSR1	MSAT	Satellite	46.98	0.867626	0.114822	7.55627	4.148e-14	1.775e-12
(AC)n	other	other	5468.21	0.604431	0.0821138	7.36089	1.82686e-13	7.50473e-12
(CAAAAA)n	other	other	123.316	0.563999	0.0769187	7.3324	2.26062e-13	8.92947e-12
tRNA-Gln-CAG	tRNA	tRNA	26.0944	1.59523	0.217881	7.32156	2.45096e-13	9.32274e-12
TARE	other	other	859.647	1.08883	0.148942	7.31041	2.6632e-13	9.76825e-12
CYCLO	other	other	17884.9	1.13619	0.156135	7.27694	3.41485e-13	1.20933e-11
LOR1	ERV1	Endogenous Retrovirus	42.4226	-0.641157	0.089273	-7.18198	6.87099e-13	2.35217e-11
MER34B_I	other	other	722.447	1.03619	0.147215	7.03865	1.94114e-12	6.36081e-11
MIR	SINE	Non-LTR Retrotransposon	251.423	0.48413	0.06881	7.03575	1.98195e-12	6.36081e-11
SVA_D	other	other	2002.79	0.47558	0.068125	6.981	2.93095e-12	9.12146e-11
AluSg1	SINE	Non-LTR Retrotransposon	654.847	-0.40284	0.0582219	-6.91905	4.54679e-12	1.3734e-10
MER61A_LTR	ERV1	Endogenous Retrovirus	40.8757	-0.599908	0.0868362	-6.9085	4.89788e-12	1.43718e-10
MLT1G2	ERV3	Endogenous Retrovirus	10.7794	1.01131	0.148007	6.83287	8.32303e-12	2.37437e-10
LTR13	ERV2	Endogenous Retrovirus	1240.86	0.288193	0.0433608	6.64638	3.00383e-11	8.33767e-10
HERVI	ERV1	Endogenous Retrovirus	101.173	-0.652623	0.0986189	-6.61763	3.65013e-11	9.86496e-10
MER84	ERV1	Endogenous Retrovirus	119.092	0.830314	0.125867	6.59675	4.20256e-11	1.10668e-09
AluYb8	SINE	Non-LTR Retrotransposon	736.475	0.500662	0.0760131	6.58653	4.5024e-11	1.15599e-09
tRNA-Thr-ACY_	tRNA	tRNA	21.377	1.29307	0.196645	6.57566	4.84392e-11	1.21334e-09
MLT1_I	ERV3	Endogenous Retrovirus	29.4703	0.571356	0.0869794	6.56886	5.07012e-11	1.23977e-09
HERVS71	ERV1	Endogenous Retrovirus	123.859	-0.533073	0.0812426	-6.56149	5.32711e-11	1.27231e-09
tRNA-Ser-AGY	tRNA	tRNA	55.013	1.60496	0.247269	6.49073	8.54241e-11	1.99388e-09
AluYk12	SINE	Non-LTR Retrotransposon	2585.78	0.357778	0.0553168	6.46781	9.94331e-11	2.26928e-09
LTR14A	ERV2	Endogenous Retrovirus	63.8057	0.563415	0.0874306	6.44414	1.16257e-10	2.59557e-09
SVA_A	other	other	728.994	0.555531	0.0879931	6.31335	2.7306e-10	5.96664e-09
LTR9A1	ERV1	Endogenous Retrovirus	39.3055	-0.535403	0.0856888	-6.24823	4.15131e-10	8.88208e-09
L1PA14_5	L1	Non-LTR Retrotransposon	48.3479	-0.487467	0.0782285	-6.23132	4.62514e-10	9.69391e-09
L28	other	other	3910.32	1.08785	0.178059	6.10949	9.99518e-10	2.05301e-08
MER41C	ERV1	Endogenous Retrovirus	57.3791	0.633004	0.103969	6.08837	1.14065e-09	2.29695e-08
Tigger12A	Mariner/Tc1	DNA transposon	8.88537	1.29732	0.215472	6.02084	1.73514e-09	3.42691e-08
MER4A1	ERV1	Endogenous Retrovirus	474.354	0.258907	0.0430961	6.00767	1.88203e-09	3.64687e-08
tRNA-Leu-CTA_	tRNA	tRNA	9.81492	1.29861	0.219983	5.90326	3.56395e-09	6.77811e-08
HUERS-P3B	ERV1	Endogenous Retrovirus	465.883	-0.322506	0.0550704	-5.85626	4.73419e-09	8.84002e-08
TRNA_VAL	tRNA	tRNA	43.5793	1.17254	0.20123	5.82686	5.64794e-09	1.03579e-07
tRNA-Lys-AAG	tRNA	tRNA	81.4862	1.15149	0.197928	5.81772	5.96568e-09	1.07487e-07
HERVK	ERV2	Endogenous Retrovirus	363.54	-0.334656	0.0588523	-5.68637	1.29769e-08	2.2978e-07
tRNA-Leu-TTG	tRNA	tRNA	115.564	1.2445	0.219305	5.67473	1.38909e-08	2.41796e-07
LTR10A	ERV1	Endogenous Retrovirus	62.2566	0.349542	0.0621483	5.62432	1.86239e-08	3.18778e-07
TIGGER1	Mariner/Tc1	DNA transposon	4461.99	-0.129994	0.0231783	-5.60844	2.04164e-08	3.43731e-07
HERV57I	other	other	21.7131	-0.560675	0.100653	-5.57039	2.54165e-08	4.21011e-07
SVA2	MSAT	Satellite	132.259	0.469926	0.0847107	5.54742	2.89922e-08	4.72618e-07
MLT1C	ERV3	Endogenous Retrovirus	162.771	-0.189657	0.0342676	-5.5346	3.11937e-08	5.00561e-07
(TCA)n	other	other	259.297	0.379002	0.0685796	5.52644	3.26786e-08	5.16322e-07
HERV50_I	ERV1	Endogenous Retrovirus	33.1331	0.488728	0.088673	5.51158	3.55631e-08	5.53384e-07
tRNA-Pro-CCA	tRNA	tRNA	54.8289	1.15723	0.211137	5.48096	4.23019e-08	6.48419e-07
HUERS-P1	ERV1	Endogenous Retrovirus	292.559	0.54698	0.0999945	5.4701	4.49773e-08	6.71034e-07
HUERS-P1	other	other	292.559	0.54698	0.0999945	5.4701	4.49773e-08	6.71034e-07
HUERS-P3	ERV1	Endogenous Retrovirus	165.257	-0.330112	0.060353	-5.46968	4.50841e-08	6.71034e-07
MER87	ERV1	Endogenous Retrovirus	3.61516	-1.18509	0.217581	-5.44667	5.13208e-08	7.5295e-07
L1MA5A	L1	Non-LTR Retrotransposon	386.876	-0.190285	0.0350326	-5.43166	5.5833e-08	8.07612e-07
CHARLIE10	hAT	DNA transposon	2.93853	-1.30622	0.24245	-5.38761	7.13993e-08	1.01843e-06
tRNA-His-CAY_	tRNA	tRNA	188.426	1.32833	0.247333	5.37063	7.84605e-08	1.10382e-06
HERVIP10F	ERV1	Endogenous Retrovirus	144.904	0.354498	0.0662699	5.34932	8.82877e-08	1.22529e-06
MER4I	ERV1	Endogenous Retrovirus	621.707	0.460743	0.0863844	5.33364	9.62636e-08	1.31817e-06
MER84I	other	other	8.96685	-0.715228	0.13508	-5.29483	1.19124e-07	1.60974e-06
MER84I	other	other	8.96685	-0.715228	0.13508	-5.29483	1.19124e-07	1.60974e-06
LTR56	ERV1	Endogenous Retrovirus	32.1327	-0.430886	0.081782	-5.26872	1.37379e-07	1.83231e-06
tRNA-Arg-CGA	tRNA	tRNA	4.79158	1.44668	0.275049	5.2597	1.44288e-07	1.8998e-06
LTR40A1	ERV3	Endogenous Retrovirus	272.516	0.212387	0.040537	5.23934	1.61153e-07	2.09499e-06
LTR40A1	ERV3	Endogenous Retrovirus	272.516	0.212387	0.040537	5.23934	1.61153e-07	2.09499e-06
PRIMA41	other	other	65.6387	-0.392848	0.0750226	-5.23639	1.63746e-07	2.10208e-06
MER115	hAT	DNA transposon	24.4075	0.721298	0.138587	5.20464	1.9437e-07	2.46441e-06
MER115	other	other	24.4075	0.721298	0.138587	5.20464	1.9437e-07	2.46441e-06
FLAM_C	SINE	Non-LTR Retrotransposon	1441.98	1.4519	0.279141	5.20133	1.97865e-07	2.47813e-06
LTR71B	ERV1	Endogenous Retrovirus	55.5955	-0.414832	0.0798839	-5.19294	2.06996e-07	2.56126e-06
LTR71B	other	other	55.5955	-0.414832	0.0798839	-5.19294	2.06996e-07	2.56126e-06
LTR47A	ERV3	Endogenous Retrovirus	21.1292	-0.481046	0.0932083	-5.16098	2.45664e-07	3.00354e-06
MER65A	ERV1	Endogenous Retrovirus	55.3749	-0.325205	0.0630597	-5.15711	2.50797e-07	3.03022e-06
HERV4_I	ERV1	Endogenous Retrovirus	122.049	0.616177	0.119719	5.14686	2.64886e-07	3.16323e-06
HERV4_I	other	other	122.049	0.616177	0.119719	5.14686	2.64886e-07	3.16323e-06
tRNA-Ser-TCA	tRNA	tRNA	15.95	1.39123	0.270537	5.14249	2.71126e-07	3.20053e-06
LTR43	ERV1	Endogenous Retrovirus	24.3412	0.489871	0.095354	5.13739	2.78584e-07	3.2512e-06
CER	SAT	Satellite	156.183	-0.698336	0.136138	-5.1296	2.90351e-07	3.35045e-06
AluYf2	SINE	Non-LTR Retrotransposon	1538.35	0.427677	0.0834242	5.12653	2.9513e-07	3.36776e-06
AluYf2	SINE	Non-LTR Retrotransposon	1538.35	0.427677	0.0834242	5.12653	2.9513e-07	3.36776e-06
tRNA-Leu-CTY	tRNA	tRNA	11.9167	1.29011	0.254266	5.07385	3.8984e-07	4.39962e-06
ERVL-B4	ERV3	Endogenous Retrovirus	125.02	-0.274931	0.0543712	-5.05656	4.26892e-07	4.76541e-06
ALR	SAT	Satellite	45.1171	-1.02929	0.203852	-5.04921	4.43631e-07	4.89902e-06
(CCA)n	other	other	28.6459	0.71315	0.141721	5.03206	4.85239e-07	5.3015e-06
TIGGER7	Mariner/Tc1	DNA transposon	36.7662	-0.529604	0.105488	-5.02053	5.15284e-07	5.57049e-06
MLT2B4	ERV3	Endogenous Retrovirus	61.136	-0.333507	0.0665354	-5.01248	5.37341e-07	5.74843e-06
(GCC)n	other	other	148.043	0.672936	0.135245	4.97568	6.50185e-07	6.88391e-06
TRNA_GLU	tRNA	tRNA	99.3077	1.18249	0.23823	4.96366	6.91773e-07	7.2495e-06
L1MA7	L1	Non-LTR Retrotransposon	276.582	-0.213922	0.0431396	-4.95884	7.09161e-07	7.35665e-06
tRNA-Tyr-TAC	tRNA	tRNA	128.957	1.19147	0.241817	4.92717	8.34282e-07	8.56807e-06
LTR41B	ERV3	Endogenous Retrovirus	7.84912	-0.865256	0.176282	-4.90835	9.18448e-07	9.33907e-06
LTR41B	ERV3	Endogenous Retrovirus	7.84912	-0.865256	0.176282	-4.90835	9.18448e-07	9.33907e-06
LTR22A	ERV2	Endogenous Retrovirus	165.183	0.421761	0.0869116	4.85276	1.21756e-06	1.22592e-05
LTR22A	ERV2	Endogenous Retrovirus	165.183	0.421761	0.0869116	4.85276	1.21756e-06	1.22592e-05
AluYk13	SINE	Non-LTR Retrotransposon	9704.8	0.200126	0.0416015	4.81054	1.50522e-06	1.50083e-05
MER50	ERV1	Endogenous Retrovirus	63.8925	-0.321724	0.0669304	-4.80684	1.53334e-06	1.51418e-05
L1MCA_5	L1	Non-LTR Retrotransposon	200.953	-0.296928	0.0619854	-4.7903	1.66536e-06	1.62888e-05
L1MCA_5	other	other	200.953	-0.296928	0.0619854	-4.7903	1.66536e-06	1.62888e-05
L1MCA_5	other	other	200.953	-0.296928	0.0619854	-4.7903	1.66536e-06	1.62888e-05
SATR1	SAT	Satellite	8.68106	-0.670234	0.140013	-4.78695	1.69331e-06	1.6406e-05
MER9B	ERV2	Endogenous Retrovirus	55.1574	0.479923	0.100316	4.78414	1.7172e-06	1.64819e-05
LTR7B	ERV3	Endogenous Retrovirus	378.116	0.198955	0.0418951	4.74888	2.0455e-06	1.92728e-05
tRNA-Val-GTA	tRNA	tRNA	11.8703	1.16145	0.244491	4.7505	2.02913e-06	1.92728e-05
L1PB2c	L1	Non-LTR Retrotransposon	5409.86	-0.224435	0.0473405	-4.74086	2.12817e-06	1.98693e-05
PRIMA4_I	other	other	3174.18	0.232491	0.0490831	4.73669	2.17238e-06	2.00994e-05
MER9a3	ERV2	Endogenous Retrovirus	344.114	0.339233	0.0719714	4.71345	2.43563e-06	2.23338e-05
U3	snRNA	snRNA	27.2927	0.699886	0.150481	4.651	3.30327e-06	3.00217e-05
AluJr4	SINE	Non-LTR Retrotransposon	951.172	0.247885	0.0535272	4.63102	3.63874e-06	3.27806e-05
SVA_F	other	other	1778.72	0.278252	0.0604407	4.60372	4.15001e-06	3.70614e-05
HERV39	other	other	3361.44	0.227861	0.0495303	4.60044	4.21599e-06	3.7326e-05
HSFAU	other	other	4091.79	0.667601	0.145447	4.58998	4.43283e-06	3.89104e-05
MER76	ERV3	Endogenous Retrovirus	2.20121	1.33817	0.292768	4.57075	4.85972e-06	4.2296e-05
MER76	other	other	2.20121	1.33817	0.292768	4.57075	4.85972e-06	4.2296e-05
(GGA)n	other	other	77.1104	0.540959	0.118584	4.56181	5.07136e-06	4.37671e-05
AluYk11	SINE	Non-LTR Retrotransposon	2996.31	0.21322	0.0470941	4.52753	5.96761e-06	5.10728e-05
MER74A	ERV3	Endogenous Retrovirus	10.0946	-0.559032	0.12412	-4.50398	6.66923e-06	5.66058e-05
AluSx4	SINE	Non-LTR Retrotransposon	3169.12	0.191367	0.0425156	4.50111	6.76001e-06	5.6906e-05
L1MA6	L1	Non-LTR Retrotransposon	253.291	-0.178746	0.0398393	-4.48668	7.23401e-06	6.04011e-05
(GGAGAA)n	other	other	15.6907	0.886211	0.198163	4.47212	7.74469e-06	6.41435e-05
tRNA-Asp-GAY	tRNA	tRNA	33.1452	0.703519	0.157574	4.46469	8.0184e-06	6.58792e-05
Tigger3b	Mariner/Tc1	DNA transposon	739.88	-0.180926	0.0406375	-4.45218	8.50015e-06	6.90361e-05
tRNA-Leu-CTA	tRNA	tRNA	58.9	1.02645	0.230597	4.45125	8.53709e-06	6.90361e-05
LTR15	ERV1	Endogenous Retrovirus	95.2927	0.397924	0.089965	4.42309	9.72971e-06	7.80657e-05
MER57E3	ERV1	Endogenous Retrovirus	19.812	-0.466618	0.105751	-4.41241	1.02225e-05	8.13834e-05
LTR9	ERV1	Endogenous Retrovirus	72.1025	-0.246107	0.0561032	-4.38668	1.15094e-05	9.0924e-05
LTR9	other	other	72.1025	-0.246107	0.0561032	-4.38668	1.15094e-05	9.0924e-05
Y4	other	other	72.9316	0.348613	0.0798134	4.36785	1.25473e-05	9.83669e-05
HARLEQUIN	ERV1	Endogenous Retrovirus	570.837	0.192928	0.0443661	4.34854	1.37045e-05	0.000106625
HERV9	ERV1	Endogenous Retrovirus	861.234	0.17908	0.0414649	4.31884	1.5685e-05	0.000121117
ALR1	SAT	Satellite	40.0949	-0.819011	0.190799	-4.29254	1.76638e-05	0.000135379
tRNA-Ser-TCY	tRNA	tRNA	21.6801	0.824762	0.193016	4.27303	1.9283e-05	0.000146694
E1	snRNA	snRNA	20782.5	0.956538	0.224366	4.26329	2.01441e-05	0.000151906
GSATII	SAT	Satellite	18.4031	-0.503547	0.118149	-4.26196	2.0264e-05	0.000151906
AluSp	SINE	Non-LTR Retrotransposon	14159	0.193517	0.0454619	4.25669	2.07479e-05	0.000154406
AluSp	SINE	Non-LTR Retrotransposon	14159	0.193517	0.0454619	4.25669	2.07479e-05	0.000154406
L1P_MA2	L1	Non-LTR Retrotransposon	2575.83	-0.2208	0.0521834	-4.23123	2.32414e-05	0.000171719
MER11A	ERV2	Endogenous Retrovirus	635.144	-0.151086	0.0358158	-4.21842	2.46024e-05	0.000180476
MER66_I	ERV1	Endogenous Retrovirus	47.7113	0.355753	0.0856149	4.15527	3.24908e-05	0.000236653
AluSz	SINE	Non-LTR Retrotransposon	11530.4	0.202199	0.0489503	4.1307	3.61659e-05	0.000257933
AluSz	SINE	Non-LTR Retrotransposon	11530.4	0.202199	0.0489503	4.1307	3.61659e-05	0.000257933
L1ME_ORF2	L1	Non-LTR Retrotransposon	849.237	-0.1594	0.0385765	-4.13205	3.59535e-05	0.000257933
L1ME_ORF2	other	other	849.237	-0.1594	0.0385765	-4.13205	3.59535e-05	0.000257933
SVA_B	other	other	1232.66	0.161843	0.0391645	4.1324	3.58992e-05	0.000257933
tRNA-Ile-ATT	tRNA	tRNA	83.2654	0.660847	0.16289	4.05701	4.9706e-05	0.000352055
LTR24B	ERV1	Endogenous Retrovirus	34.4224	0.351786	0.0868925	4.04852	5.15429e-05	0.000362565
MIRc	SINE	Non-LTR Retrotransposon	163.52	0.310047	0.0766282	4.04612	5.20743e-05	0.000363811
HERV70_I	other	other	432.619	-0.2784	0.0690895	-4.02955	5.58833e-05	0.000387785
TRNA_ASN	tRNA	tRNA	37.622	1.11683	0.27794	4.01824	5.86352e-05	0.00040415
ERVL	ERV3	Endogenous Retrovirus	98.3084	-0.253097	0.0633127	-3.99757	6.39971e-05	0.000438167
LTR17	ERV1	Endogenous Retrovirus	333.2	0.178725	0.0447702	3.99204	6.55071e-05	0.000445535
THE1A	ERV3	Endogenous Retrovirus	1024.4	0.0868012	0.0219426	3.95583	7.62693e-05	0.00051532
HERV-Fc1_LTR1	ERV1	Endogenous Retrovirus	11.0829	-0.525811	0.133468	-3.93962	8.16123e-05	0.000547816
GSATX	SAT	Satellite	0.877432	-1.51402	0.385374	-3.9287	8.54054e-05	0.00056588
GSATX	SAT	Satellite	0.877432	-1.51402	0.385374	-3.9287	8.54054e-05	0.00056588
LTR14	ERV2	Endogenous Retrovirus	45.5035	0.282208	0.0718245	3.92913	8.52524e-05	0.00056588
tRNA-Ala-GCY_	tRNA	tRNA	2.2364	1.61618	0.411547	3.92708	8.5982e-05	0.000566048
MER4BI	other	other	107.547	-0.18381	0.0468382	-3.92435	8.6963e-05	0.00056886
MER4BI	other	other	107.547	-0.18381	0.0468382	-3.92435	8.6963e-05	0.00056886
HERV18	other	other	94.9836	-0.258461	0.0659544	-3.91879	8.89953e-05	0.000578469
L1PA16_5	L1	Non-LTR Retrotransposon	384.268	-0.199612	0.0510771	-3.90804	9.30464e-05	0.000600998
L1PA16_5	L1	Non-LTR Retrotransposon	384.268	-0.199612	0.0510771	-3.90804	9.30464e-05	0.000600998
MLT1H_I	ERV3	Endogenous Retrovirus	1.37859	-1.35953	0.34813	-3.90524	9.41321e-05	0.00060421
ALRb	SAT	Satellite	10.5733	-0.887247	0.227384	-3.90199	9.54071e-05	0.000606432
MLT2C2	ERV3	Endogenous Retrovirus	144.457	-0.321404	0.0823829	-3.90135	9.56592e-05	0.000606432
MLT1E1A	ERV3	Endogenous Retrovirus	11.1656	-0.527687	0.135391	-3.89749	9.7193e-05	0.000612375
L1PA12	L1	Non-LTR Retrotransposon	357.157	-0.151501	0.0389749	-3.88713	0.000101437	0.000634555
LTR45	ERV1	Endogenous Retrovirus	5.04649	-0.707378	0.182037	-3.88591	0.000101949	0.000634555
MSTC	ERV3	Endogenous Retrovirus	179.986	-0.171852	0.0444256	-3.86832	0.000109587	0.000677989
MSTC	other	other	179.986	-0.171852	0.0444256	-3.86832	0.000109587	0.000677989
L2A	CR1	Non-LTR Retrotransposon	124.785	0.332164	0.0859712	3.86366	0.000111699	0.000686915
L1PB1	L1	Non-LTR Retrotransposon	1107.01	-0.104256	0.0271732	-3.83672	0.000124686	0.00076222
L1PB1	other	other	1107.01	-0.104256	0.0271732	-3.83672	0.000124686	0.00076222
(TAGA)n	other	other	533.362	-0.143715	0.0375245	-3.8299	0.000128193	0.000779022
RICKSHA_0	MuDR	DNA transposon	12.7114	-0.567563	0.148536	-3.82105	0.000132884	0.000802774
tRNA-Ser-TCA_	tRNA	tRNA	11.5191	0.69063	0.180949	3.81671	0.000135241	0.00081224
L1PBA_5	L1	Non-LTR Retrotransposon	649.612	-0.211884	0.055733	-3.80178	0.000143662	0.000857796
L1PBA_5	other	other	649.612	-0.211884	0.055733	-3.80178	0.000143662	0.000857796
L1PBA_5	other	other	649.612	-0.211884	0.055733	-3.80178	0.000143662	0.000857796
LTR8A	ERV1	Endogenous Retrovirus	76.9007	-0.201653	0.0535294	-3.76714	0.000165128	0.000980267
MER22	other	other	90.7752	-0.344495	0.0916923	-3.75708	0.00017191	0.00101467
(TGAA)n	other	other	653.727	0.364375	0.0975217	3.73635	0.000186712	0.00109573
LTR72B	ERV1	Endogenous Retrovirus	15.2101	-0.633258	0.169778	-3.72992	0.000191543	0.0011177
AluSx3	SINE	Non-LTR Retrotransposon	3786	0.183296	0.0492069	3.725	0.000195314	0.00113326
SVA_E	other	other	463.243	0.284551	0.0766509	3.7123	0.000205382	0.00118499
L1PBA1_5	L1	Non-LTR Retrotransposon	49.0421	-0.27677	0.0746392	-3.7081	0.000208816	0.00119807
AluSg	SINE	Non-LTR Retrotransposon	239.697	0.434412	0.117544	3.69574	0.000219249	0.00125094
AluSg	SINE	Non-LTR Retrotransposon	239.697	0.434412	0.117544	3.69574	0.000219249	0.00125094
AluYd3a1_gib	SINE	Non-LTR Retrotransposon	3096.4	0.164903	0.0446567	3.69268	0.000221899	0.00125906
RICKSHA	MuDR	DNA transposon	58.2408	-0.224837	0.0609124	-3.69115	0.000223241	0.00125972
LTR10B2	ERV1	Endogenous Retrovirus	6.09095	-0.834093	0.226445	-3.68342	0.000230123	0.00129146
MLT2A1	ERV3	Endogenous Retrovirus	369.001	-0.118158	0.0320924	-3.68181	0.000231584	0.00129259
U8	snRNA	snRNA	118.522	0.959339	0.261362	3.67053	0.000242045	0.00134368
L1ME3E_3end	L1	Non-LTR Retrotransposon	35.6257	0.465665	0.127188	3.66123	0.000251004	0.00138592
AluYi6	SINE	Non-LTR Retrotransposon	907.714	0.181615	0.049696	3.65453	0.000257657	0.00141505
AluYi6	SINE	Non-LTR Retrotransposon	907.714	0.181615	0.049696	3.65453	0.000257657	0.00141505
AluSc	SINE	Non-LTR Retrotransposon	12282.8	0.192284	0.0527053	3.64829	0.000263992	0.00144213
AluSc	SINE	Non-LTR Retrotransposon	12282.8	0.192284	0.0527053	3.64829	0.000263992	0.00144213
LTR47B2	ERV3	Endogenous Retrovirus	8.8255	-0.580085	0.160414	-3.61617	0.000298995	0.0016247
LTR43_I	ERV1	Endogenous Retrovirus	6.08755	-0.612095	0.169512	-3.61092	0.000305114	0.00164922
LTR7Y	ERV3	Endogenous Retrovirus	207.807	0.177098	0.0491399	3.60396	0.000313408	0.00168518
tRNA-Gln-CAA	tRNA	tRNA	1.60761	1.22155	0.339239	3.60086	0.000317168	0.00169652
HERVL66I	ERV3	Endogenous Retrovirus	50.1258	-0.264294	0.0736074	-3.59058	0.000329937	0.00175568
MER30	hAT	DNA transposon	392.46	0.106828	0.029836	3.5805	0.000342931	0.0018072
TIGGER6B	Mariner/Tc1	DNA transposon	20.7308	-0.406226	0.11346	-3.58035	0.000343139	0.0018072
AluMacYb4	SINE	Non-LTR Retrotransposon	8114.39	0.159955	0.0447419	3.57507	0.000350137	0.00183464
HERVL_40	other	other	31.552	0.464989	0.130662	3.5587	0.000372692	0.00194292
LTR13A	ERV2	Endogenous Retrovirus	272.341	0.166968	0.0469729	3.55456	0.00037861	0.0019638
tRNA-Met	tRNA	tRNA	2.43318	1.30015	0.366266	3.54975	0.000385602	0.00199001
L1PA16	L1	Non-LTR Retrotransposon	948.923	-0.142246	0.0401755	-3.5406	0.000399214	0.00204996
CHARLIE1A	hAT	DNA transposon	51.4535	-0.299304	0.0851559	-3.51478	0.000440123	0.00223766
LTR76	ERV1	Endogenous Retrovirus	53.5427	-0.209501	0.0595894	-3.51574	0.000438528	0.00223766
U5B1	snRNA	snRNA	3044.42	0.923941	0.26303	3.51268	0.000443617	0.00224431
(GAAA)n	other	other	462.701	0.159607	0.0454903	3.5086	0.000450471	0.00225675
L1MDA_5	L1	Non-LTR Retrotransposon	86.3776	-0.311822	0.0888666	-3.50888	0.000450003	0.00225675
(TCCCA)n	other	other	12.0905	0.620615	0.177197	3.5024	0.000461093	0.00229875
MLT2A2	ERV3	Endogenous Retrovirus	780.986	-0.091748	0.0262657	-3.49307	0.000477498	0.00236903
MER57B	ERV1	Endogenous Retrovirus	51.419	-0.271695	0.0778504	-3.48997	0.000483082	0.00238522
HUERS-P2	other	other	17.8321	-0.39539	0.113377	-3.48738	0.000487779	0.00239688
MER113	hAT	DNA transposon	0.581612	-1.5887	0.456393	-3.481	0.000499539	0.00244299
HERVIP10FH	ERV1	Endogenous Retrovirus	351.019	0.20198	0.0581184	3.47532	0.000510236	0.00246704
L1PREC1	L1	Non-LTR Retrotransposon	8820.59	-0.167601	0.0482291	-3.47509	0.000510683	0.00246704
L1PREC2	L1	Non-LTR Retrotransposon	4710.76	-0.125392	0.0360883	-3.47457	0.000511665	0.00246704
LTR22B2	ERV2	Endogenous Retrovirus	42.8228	-0.268641	0.0776913	-3.4578	0.000544603	0.00261359
RPS2	other	other	16644.1	0.497249	0.14418	3.44881	0.000563068	0.00268963
LTR6C	ERV1	Endogenous Retrovirus	59.6516	-0.253497	0.0735752	-3.44542	0.000570178	0.00271099
FLA	other	other	4704.88	0.15196	0.0441857	3.43913	0.000583589	0.00276196
FLA	SINE	Non-LTR Retrotransposon	4704.88	0.15196	0.0441857	3.43913	0.000583589	0.00276196
GOLEM_A	Mariner/Tc1	DNA transposon	368.666	0.136784	0.0397918	3.4375	0.000587101	0.00276584
CHARLIE1B	hAT	DNA transposon	21.6085	-0.50016	0.145728	-3.43215	0.000598826	0.00279543
MER51I	ERV1	Endogenous Retrovirus	84.5779	0.219199	0.0638451	3.4333	0.000596289	0.00279543
L1M2B_5	L1	Non-LTR Retrotransposon	26.5201	-0.32989	0.0963203	-3.42493	0.000614967	0.00285779
LTR2B	ERV1	Endogenous Retrovirus	402.298	0.350919	0.102727	3.41604	0.000635379	0.00293934
HERVK13I	ERV2	Endogenous Retrovirus	9.21748	-0.510173	0.149479	-3.413	0.000642527	0.00295908
MER67D	ERV1	Endogenous Retrovirus	2.37272	-0.814268	0.239191	-3.40426	0.000663429	0.00304171
LTR8	ERV1	Endogenous Retrovirus	286.265	0.110466	0.0324744	3.40164	0.00066982	0.00305736
LTR10F	ERV1	Endogenous Retrovirus	100.762	0.193025	0.0567911	3.39886	0.000676673	0.00307497
LTR47A2	ERV3	Endogenous Retrovirus	50.207	0.270291	0.0796084	3.39525	0.000685653	0.00310205
MER52C	ERV1	Endogenous Retrovirus	47.2209	-0.252147	0.0746608	-3.37724	0.00073218	0.00329802
MLT1G	ERV3	Endogenous Retrovirus	0.890798	-1.25407	0.371473	-3.37593	0.000735662	0.00329924
MSTD	ERV3	Endogenous Retrovirus	159.855	-0.129582	0.0384719	-3.36821	0.000756567	0.00337824
MSTD	other	other	159.855	-0.129582	0.0384719	-3.36821	0.000756567	0.00337824
L1M1_5	L1	Non-LTR Retrotransposon	766.469	-0.204229	0.0607651	-3.36096	0.000776734	0.00345327
THE1B	ERV3	Endogenous Retrovirus	1535.46	-0.123954	0.0369639	-3.35337	0.000798333	0.003534
LTR18B	ERV3	Endogenous Retrovirus	32.9767	-0.289543	0.0866158	-3.34284	0.000829243	0.00365507
LTR18B	other	other	32.9767	-0.289543	0.0866158	-3.34284	0.000829243	0.00365507
LTR14C	ERV2	Endogenous Retrovirus	37.5271	0.263846	0.079161	3.33303	0.000859057	0.00377031
MER103	other	other	8.53218	-0.432247	0.129873	-3.32824	0.000873964	0.00381941
L1PA7_5	L1	Non-LTR Retrotransposon	1473.32	-0.150602	0.0453573	-3.32035	0.000899033	0.00391232
MER57B1	ERV1	Endogenous Retrovirus	55.5078	0.26739	0.0806282	3.31633	0.000912075	0.00395233
LTR1E	ERV1	Endogenous Retrovirus	49.968	-0.39852	0.120699	-3.30178	0.000960745	0.00414573
MER45R	other	other	6.49881	-0.586271	0.177744	-3.29841	0.000972341	0.00417822
MER65B	ERV1	Endogenous Retrovirus	1.48609	1.33108	0.404533	3.29041	0.00100043	0.00427887
tRNA-Ile-ATA	tRNA	tRNA	18.6212	0.746887	0.22706	3.28938	0.0010041	0.00427887
LTR62	ERV3	Endogenous Retrovirus	11.0426	0.368194	0.112037	3.28637	0.00101488	0.00430695
AluYa4	SINE	Non-LTR Retrotransposon	7463.57	0.155307	0.0473342	3.28107	0.00103412	0.00437056
AluYa4	SINE	Non-LTR Retrotransposon	7463.57	0.155307	0.0473342	3.28107	0.00103412	0.00437056
MER51E	ERV1	Endogenous Retrovirus	15.1831	-0.381994	0.116634	-3.27514	0.00105608	0.00444508
MER57A_I	other	other	106.626	-0.184038	0.056337	-3.26673	0.00108796	0.00456056
LTR22	ERV2	Endogenous Retrovirus	15.5373	0.346127	0.105996	3.26546	0.00109287	0.0045625
TRNA_ALA	tRNA	tRNA	2.06413	1.36966	0.420615	3.25632	0.00112868	0.00469293
L1ME1	L1	Non-LTR Retrotransposon	254.272	-0.13467	0.0414033	-3.25263	0.00114343	0.00473509
MER68_I	ERV3	Endogenous Retrovirus	3.13689	-0.72269	0.222373	-3.2499	0.00115445	0.00476151
CHESHIRE	hAT	DNA transposon	9.48797	-0.483391	0.14975	-3.22798	0.00124668	0.00512134
THE1C	ERV3	Endogenous Retrovirus	1223	-0.121191	0.0376794	-3.21637	0.00129824	0.00531193
(GGAGA)n	other	other	4.48927	0.577114	0.180187	3.20287	0.00136067	0.00554526
AluYa8	SINE	Non-LTR Retrotransposon	1121.37	0.133956	0.0422404	3.17129	0.00151764	0.00616053
AluYa8	SINE	Non-LTR Retrotransposon	1121.37	0.133956	0.0422404	3.17129	0.00151764	0.00616053
SVA_C	other	other	763.451	0.186952	0.0590338	3.16687	0.0015409	0.00623031
L1MC3	L1	Non-LTR Retrotransposon	316.683	-0.155597	0.0492092	-3.16194	0.0015672	0.00629508
PRIMA4_LTR	ERV1	Endogenous Retrovirus	46.7255	-0.18857	0.0596444	-3.16158	0.00156917	0.00629508
HERVG25	other	other	7.51061	-0.620951	0.196562	-3.15906	0.00158281	0.00632507
U14	snRNA	snRNA	27.6831	0.614449	0.194936	3.15206	0.00162121	0.00645343
MER58B	hAT	DNA transposon	38.5492	-0.284137	0.0904167	-3.14253	0.00167494	0.00664155
AluSq2	SINE	Non-LTR Retrotransposon	7367.77	0.143971	0.0459851	3.13082	0.00174318	0.00685919
MER41I	other	other	89.6932	-0.150912	0.0481849	-3.13193	0.00173664	0.00685919
HERVL	ERV3	Endogenous Retrovirus	1807.63	-0.135782	0.0435944	-3.11466	0.00184155	0.0072186
HERVL	other	other	1807.63	-0.135782	0.0435944	-3.11466	0.00184155	0.0072186
LTR28C	ERV1	Endogenous Retrovirus	25.3289	-0.272298	0.0882689	-3.08487	0.00203643	0.00795214
LTR16B	ERV3	Endogenous Retrovirus	0.683923	-1.28755	0.417905	-3.08097	0.0020633	0.00799628
LTR22C0	ERV2	Endogenous Retrovirus	28.0748	-0.274422	0.0890596	-3.08133	0.00206081	0.00799628
LOOPER	other	other	6.1113	-0.482985	0.157526	-3.06607	0.00216889	0.00837387
LOOPER	other	other	6.1113	-0.482985	0.157526	-3.06607	0.00216889	0.00837387
AluYb3a1	SINE	Non-LTR Retrotransposon	4327.33	0.131707	0.0430332	3.06058	0.00220906	0.008497
AluYb3a1	SINE	Non-LTR Retrotransposon	4327.33	0.131707	0.0430332	3.06058	0.00220906	0.008497
D20S16	SAT	Satellite	2.39327	1.19443	0.391837	3.04828	0.00230157	0.00881981
D20S16	SAT	Satellite	2.39327	1.19443	0.391837	3.04828	0.00230157	0.00881981
MLT1F	ERV3	Endogenous Retrovirus	14.2898	-0.348497	0.114521	-3.04308	0.00234168	0.00894017
LTR58	ERV1	Endogenous Retrovirus	6.90708	0.544205	0.179281	3.03549	0.00240144	0.00913437
AluSg7	SINE	Non-LTR Retrotransposon	11027	0.124991	0.0412532	3.02985	0.00244677	0.00923834
HY1_SINE	other	other	16.648	0.312904	0.103249	3.03058	0.00244082	0.00923834
L1M1B_5	L1	Non-LTR Retrotransposon	45.1521	-0.22527	0.0744446	-3.02601	0.00247801	0.00932204
PB1D11	SINE	Non-LTR Retrotransposon	4682.08	0.134196	0.0443977	3.02259	0.0025062	0.00939368
7SL	other	other	702565	0.74032	0.246189	3.00712	0.00263733	0.00984923
U2	snRNA	snRNA	39842.9	0.768478	0.25566	3.00586	0.00264829	0.00985431
MER4D1	ERV1	Endogenous Retrovirus	265.255	-0.116751	0.0389753	-2.9955	0.00273991	0.0101584
L1MA4	L1	Non-LTR Retrotransposon	528.06	-0.11542	0.0386149	-2.989	0.00279888	0.0103154
L1PA15	L1	Non-LTR Retrotransposon	646.208	-0.108279	0.0362302	-2.98863	0.00280235	0.0103154
CHARLIE5	hAT	DNA transposon	51.9646	-0.225662	0.0757971	-2.97719	0.00290901	0.0106289
CHARLIE5	other	other	51.9646	-0.225662	0.0757971	-2.97719	0.00290901	0.0106289
MER41A	ERV1	Endogenous Retrovirus	596.42	-0.119813	0.040228	-2.97835	0.00289804	0.0106289
UCON54	other	other	1.67833	-0.858835	0.288569	-2.97619	0.00291856	0.0106289
L1P5_5	other	other	12.1636	-0.371139	0.124858	-2.97248	0.00295402	0.0107201
GOLEM_C	Mariner/Tc1	DNA transposon	57.7943	-0.171542	0.0578808	-2.96371	0.0030395	0.0109914
MER41F	other	other	24.7413	-0.247099	0.0834073	-2.96256	0.0030509	0.010994
L1MB5	L1	Non-LTR Retrotransposon	382.256	0.0833141	0.0281618	2.95841	0.00309228	0.0111041
LTR6B	ERV1	Endogenous Retrovirus	99.7947	-0.172592	0.0584735	-2.95163	0.00316103	0.0113114
(CAA)n	other	other	379.917	0.190807	0.0648424	2.94262	0.00325448	0.0116054
HERV1_I	ERV1	Endogenous Retrovirus	22.5861	-0.336386	0.114414	-2.94008	0.00328132	0.0116204
HY3	other	other	2770.42	0.788677	0.26822	2.94041	0.00327778	0.0116204
HY3	other	other	2770.42	0.788677	0.26822	2.94041	0.00327778	0.0116204
HERVL74	ERV3	Endogenous Retrovirus	3.12058	-0.61567	0.20988	-2.93344	0.00335233	0.0117591
L1MC4B	L1	Non-LTR Retrotransposon	9.24145	-0.415407	0.141724	-2.93109	0.00337772	0.0117591
LTR3	ERV2	Endogenous Retrovirus	95.3243	0.321586	0.109663	2.9325	0.00336246	0.0117591
LTR3	other	other	95.3243	0.321586	0.109663	2.9325	0.00336246	0.0117591
MER53	other	other	39.7198	0.342434	0.116784	2.93219	0.0033658	0.0117591
MER5C1	hAT	DNA transposon	1.81751	1.10945	0.378476	2.93135	0.00337491	0.0117591
LTR35	ERV1	Endogenous Retrovirus	17.7675	-0.361536	0.124443	-2.90523	0.00366984	0.0127329
LTR35	ERV1	Endogenous Retrovirus	17.7675	-0.361536	0.124443	-2.90523	0.00366984	0.0127329
L1P4a_5end	L1	Non-LTR Retrotransposon	81.1288	-0.212785	0.0735389	-2.89351	0.00380966	0.0131735
L1MA5	L1	Non-LTR Retrotransposon	349.984	-0.128989	0.0447414	-2.88299	0.00393919	0.0135427
L1MA5	other	other	349.984	-0.128989	0.0447414	-2.88299	0.00393919	0.0135427
L23A	other	other	13653	0.418781	0.145274	2.8827	0.00394281	0.0135427
MER96B	hAT	DNA transposon	2.04715	-0.741139	0.258501	-2.86707	0.00414296	0.0141827
MER96B	hAT	DNA transposon	2.04715	-0.741139	0.258501	-2.86707	0.00414296	0.0141827
MER67C	ERV1	Endogenous Retrovirus	13.2924	-0.345201	0.120695	-2.86011	0.00423499	0.0144496
MER67C	other	other	13.2924	-0.345201	0.120695	-2.86011	0.00423499	0.0144496
MER31B	ERV1	Endogenous Retrovirus	11.0957	-0.395483	0.138359	-2.85838	0.00425805	0.0144802
L1MA1	L1	Non-LTR Retrotransposon	613.355	-0.131996	0.0462048	-2.85677	0.00427977	0.014506
THE1D	ERV3	Endogenous Retrovirus	1108.5	-0.0811903	0.0284969	-2.84909	0.00438441	0.0148118
L1M3A_5	L1	Non-LTR Retrotransposon	21.7822	-0.30427	0.10706	-2.84205	0.00448249	0.0150935
L1M3A_5	L1	Non-LTR Retrotransposon	21.7822	-0.30427	0.10706	-2.84205	0.00448249	0.0150935
AluJb	SINE	Non-LTR Retrotransposon	3047.23	0.110902	0.0390675	2.83873	0.00452934	0.0151519
AluJb	SINE	Non-LTR Retrotransposon	3047.23	0.110902	0.0390675	2.83873	0.00452934	0.0151519
MER72	ERV1	Endogenous Retrovirus	30.3232	-0.25706	0.0905429	-2.8391	0.00452413	0.0151519
MER72	other	other	30.3232	-0.25706	0.0905429	-2.8391	0.00452413	0.0151519
MER54B	ERV3	Endogenous Retrovirus	6.50136	0.446579	0.157409	2.83706	0.00455305	0.0151818
MER54B	ERV3	Endogenous Retrovirus	6.50136	0.446579	0.157409	2.83706	0.00455305	0.0151818
MLT1E2	ERV3	Endogenous Retrovirus	53.3021	-0.182561	0.064516	-2.8297	0.00465923	0.0154855
MLT1E2	other	other	53.3021	-0.182561	0.064516	-2.8297	0.00465923	0.0154855
LTR60B	ERV1	Endogenous Retrovirus	3.33315	-0.548408	0.194056	-2.82603	0.00471295	0.0156054
MER68A	ERV3	Endogenous Retrovirus	89.9314	0.204299	0.0723141	2.82516	0.00472568	0.0156054
L1MB3_5	L1	Non-LTR Retrotransposon	179.679	-0.0993674	0.0352165	-2.82161	0.00477828	0.0157285
MER51A	ERV1	Endogenous Retrovirus	154.58	-0.11897	0.04228	-2.81387	0.00489488	0.0160608
MER51A	other	other	154.58	-0.11897	0.04228	-2.81387	0.00489488	0.0160608
LTR9D	ERV1	Endogenous Retrovirus	19.0207	-0.275653	0.0986198	-2.79511	0.00518824	0.0169692
LTR10C	ERV1	Endogenous Retrovirus	394.859	0.100911	0.0361547	2.79107	0.00525336	0.0170196
MER52AI	ERV1	Endogenous Retrovirus	51.6525	-0.179498	0.0642707	-2.79284	0.0052248	0.0170196
MER77	ERV3	Endogenous Retrovirus	75.3441	0.2998	0.107383	2.79188	0.00524022	0.0170196
MER77	other	other	75.3441	0.2998	0.107383	2.79188	0.00524022	0.0170196
LTR5_Hs	ERV2	Endogenous Retrovirus	508.674	0.165417	0.059319	2.7886	0.00529365	0.0170488
MER57E2	ERV1	Endogenous Retrovirus	1.00067	-1.14359	0.410113	-2.78848	0.00529557	0.0170488
PABL_BI	ERV1	Endogenous Retrovirus	2.57906	0.724604	0.259973	2.78723	0.00531615	0.0170615
MER2	Mariner/Tc1	DNA transposon	421.24	-0.134576	0.0483776	-2.78179	0.00540594	0.0172957
MER2	other	other	421.24	-0.134576	0.0483776	-2.78179	0.00540594	0.0172957
MLT1H2	ERV3	Endogenous Retrovirus	1.76906	0.808391	0.290857	2.77934	0.00544697	0.0173728
L1PA13	L1	Non-LTR Retrotransposon	1147.97	-0.0833636	0.0301071	-2.7689	0.0056245	0.0178835
(GAA)n	other	other	46.2602	0.225785	0.0818073	2.75997	0.00578069	0.0183234
LTR21C	ERV1	Endogenous Retrovirus	1.7542	0.907177	0.330174	2.74757	0.00600385	0.0189722
MER11C	ERV2	Endogenous Retrovirus	603.815	-0.0829635	0.0303018	-2.73791	0.00618316	0.0194789
UCON63	other	other	1.11184	-1.02201	0.374684	-2.72765	0.00637878	0.0200337
ALR_	SAT	Satellite	69.9032	-0.381633	0.140281	-2.7205	0.00651839	0.0204097
MER52A	ERV1	Endogenous Retrovirus	30.538	-0.252452	0.0930222	-2.71389	0.00664989	0.0207582
THE1_I	ERV3	Endogenous Retrovirus	3619.43	-0.0708676	0.0263298	-2.69154	0.00711229	0.0221343
Merlin1_HS	Merlin	DNA transposon	4.05914	-0.513928	0.191305	-2.68644	0.00722186	0.0224074
HERV1_LTRe	ERV1	Endogenous Retrovirus	2.13683	-0.828521	0.308564	-2.68509	0.00725111	0.0224304
AluYc5	SINE	Non-LTR Retrotransposon	71.0374	0.702401	0.262259	2.67828	0.00740019	0.0228228
(GGAA)n	other	other	120.45	0.128523	0.0484644	2.65191	0.00800386	0.0245911
LINE2	other	other	121.476	0.476974	0.179911	2.65117	0.00802145	0.0245911
LTR31	ERV1	Endogenous Retrovirus	4.86773	-0.434924	0.166054	-2.61916	0.0088146	0.0269422
AluYh9	SINE	Non-LTR Retrotransposon	1812.26	0.10855	0.0418068	2.59648	0.00941858	0.0286823
AluYh9	SINE	Non-LTR Retrotransposon	1812.26	0.10855	0.0418068	2.59648	0.00941858	0.0286823
L7A	other	other	24491.8	0.367065	0.141412	2.5957	0.00943974	0.0286823
MER112	hAT	DNA transposon	2.41144	-0.631149	0.243382	-2.59325	0.00950747	0.0288029
MER112	hAT	DNA transposon	2.41144	-0.631149	0.243382	-2.59325	0.00950747	0.0288029
MER74C	ERV3	Endogenous Retrovirus	0.873923	-1.05212	0.407151	-2.5841	0.00976342	0.0294913
LTR33A	ERV3	Endogenous Retrovirus	2.01595	-0.6592	0.25553	-2.57973	0.00988775	0.0297792
LTR9B	ERV1	Endogenous Retrovirus	180.432	0.151836	0.0588898	2.57831	0.00992857	0.0298147
L37	other	other	13385.1	0.396873	0.154002	2.57707	0.00996423	0.0298346
L1ME3F_3end	L1	Non-LTR Retrotransposon	2.1884	-0.706798	0.274619	-2.57374	0.0100606	0.0300354
CHARLIE8	hAT	DNA transposon	24.078	-0.310233	0.121088	-2.56204	0.010406	0.0309768
tRNA-Ser-TCG	tRNA	tRNA	2.90758	0.919633	0.360051	2.55418	0.0106439	0.031551
HRES1	other	other	111.341	0.346747	0.135786	2.55364	0.0106604	0.031551
AluYe2	SINE	Non-LTR Retrotransposon	43.7977	-0.569246	0.224105	-2.54008	0.0110827	0.0327066
AluYe2	SINE	Non-LTR Retrotransposon	43.7977	-0.569246	0.224105	-2.54008	0.0110827	0.0327066
MER44A	Mariner/Tc1	DNA transposon	298.583	-0.141258	0.0556436	-2.53861	0.0111293	0.0327502
MER44A	other	other	298.583	-0.141258	0.0556436	-2.53861	0.0111293	0.0327502
LTR1D1	ERV1	Endogenous Retrovirus	45.6554	-0.355145	0.139955	-2.53756	0.0111627	0.0327546
LTR1F1	ERV1	Endogenous Retrovirus	8.63136	-0.358636	0.142911	-2.5095	0.0120902	0.0353751
HERV-K14CI	ERV2	Endogenous Retrovirus	38.8543	0.802767	0.321798	2.49463	0.0126088	0.0367877
LTR1F	ERV1	Endogenous Retrovirus	10.0612	-0.375333	0.150594	-2.49236	0.0126898	0.036919
(TACAA)n	other	other	7.93501	-0.366355	0.147234	-2.48825	0.0128372	0.0371375
EUTREP13	other	other	2.91381	-0.529833	0.212882	-2.48886	0.0128154	0.0371375
GSAT	SAT	Satellite	2.0677	0.712854	0.287845	2.47652	0.0132671	0.0382735
GSAT	SAT	Satellite	2.0677	0.712854	0.287845	2.47652	0.0132671	0.0382735
MER104C	other	other	11.4385	0.660359	0.267139	2.47197	0.013437	0.038655
L2B	CR1	Non-LTR Retrotransposon	1.26814	0.878257	0.355532	2.47026	0.0135014	0.0387317
MER50C	ERV1	Endogenous Retrovirus	3.99258	-0.50474	0.204492	-2.46826	0.0135772	0.0388407
MER50C	ERV1	Endogenous Retrovirus	3.99258	-0.50474	0.204492	-2.46826	0.0135772	0.0388407
L1MA4A	L1	Non-LTR Retrotransposon	365.697	-0.102417	0.0415559	-2.46457	0.0137177	0.0391334
MER57A1	ERV1	Endogenous Retrovirus	51.312	-0.181344	0.0739311	-2.45288	0.0141719	0.0403172
LTR45B	ERV1	Endogenous Retrovirus	15.1441	0.265104	0.108319	2.44743	0.014388	0.040819
THER1	SINE	Non-LTR Retrotransposon	7.03478	0.419547	0.171569	2.44535	0.014471	0.0409415
THER1	other	other	7.03478	0.419547	0.171569	2.44535	0.014471	0.0409415
LSU-rRNA_Hsa	rRNA	rRNA	3.04814e+06	0.70072	0.286878	2.44257	0.0145832	0.0411322
MER58A	hAT	DNA transposon	14.3826	2.36926	0.970334	2.44169	0.0146185	0.0411322
LTR14B	ERV2	Endogenous Retrovirus	101.051	-0.146005	0.0600507	-2.43136	0.0150422	0.0420935
MER34B	ERV1	Endogenous Retrovirus	16.9409	-0.247635	0.101824	-2.432	0.0150158	0.0420935
MER66C	ERV1	Endogenous Retrovirus	39.7068	-0.17591	0.0727475	-2.4181	0.015602	0.0434234
MER83AI	ERV1	Endogenous Retrovirus	3.14931	-0.56467	0.2335	-2.41828	0.0155939	0.0434234
MER30B	hAT	DNA transposon	393.529	0.0728502	0.0302448	2.40869	0.01601	0.0444384
PrimLTR79	ERV1	Endogenous Retrovirus	11.8771	-0.316743	0.131932	-2.40081	0.0163587	0.0451622
L1PAXX_5	other	other	76.3091	-0.19127	0.079664	-2.40096	0.0163519	0.0451622
LTR22C2	ERV2	Endogenous Retrovirus	10.3832	-0.304286	0.127635	-2.38403	0.017124	0.0471483
MER51B	ERV1	Endogenous Retrovirus	61.8574	0.15366	0.0646315	2.37748	0.0174312	0.047866
tRNA-Arg-CGG	tRNA	tRNA	2.41964	0.793953	0.334883	2.37084	0.0177479	0.0486056
AluYb3a2	SINE	Non-LTR Retrotransposon	250.026	0.13878	0.0587843	2.36083	0.0182339	0.0498037
AluYb3a2	SINE	Non-LTR Retrotransposon	250.026	0.13878	0.0587843	2.36083	0.0182339	0.0498037
