# Supplementary material for: Transcriptional Landscape of Repetitive Elements in Psoriatic Skin from Large Cohort Studies: Relevance to Psoriasis Pathophysiology
Source: Int J Mol Sci. 2023 Nov 24;24(23):16725. doi: 10.3390/ijms242316725 (PMC10706217; doi:10.3390/ijms242316725)
Supplement: Supplementary file 1 [file ijms-24-16725-s001.zip › Supplementary File S3_GSE121212_NLP-C.xls]

## Sheet: res
name	class	clade	baseMean	log2FoldChange	lfcSE	stat	pvalue	padj
tRNA-Thr-ACY_	tRNA	tRNA	21.4529	1.09191	0.193327	5.64797	1.62356e-08	1.18033e-05
tRNA-Ser-TCA	tRNA	tRNA	16.8325	1.28613	0.259974	4.94716	7.53025e-07	0.000273725
LTR10B1	ERV1	Endogenous Retrovirus	27.1699	0.470933	0.0988555	4.76385	1.89935e-06	0.000460276
tRNA-Tyr-TAC	tRNA	tRNA	125.236	0.919002	0.196922	4.66684	3.05868e-06	0.000555915
tRNA-Ser-AGY	tRNA	tRNA	47.194	1.11164	0.243208	4.57072	4.86049e-06	0.000706715
tRNA-His-CAY_	tRNA	tRNA	176.636	0.990744	0.231406	4.2814	1.85721e-05	0.00176019
tRNA-Ile-ATT	tRNA	tRNA	93.1676	0.656308	0.153684	4.27049	1.95044e-05	0.00176019
tRNA-Ser-TCA_	tRNA	tRNA	13.776	0.8345	0.196551	4.24571	2.17905e-05	0.00176019
FLAM_C	SINE	Non-LTR Retrotransposon	1379.3	1.15946	0.269538	4.30165	1.69531e-05	0.00176019
L1M4B	L1	Non-LTR Retrotransposon	582.858	-0.868016	0.207709	-4.179	2.92796e-05	0.00177386
LTR7Y	ERV3	Endogenous Retrovirus	236.108	0.201687	0.0479491	4.20627	2.59618e-05	0.00177386
tRNA-Pro-CCA	tRNA	tRNA	55.8385	0.968345	0.231712	4.17908	2.92687e-05	0.00177386
tRNA-Asp-GAY	tRNA	tRNA	35.7001	0.627303	0.152562	4.1118	3.9258e-05	0.00219543
SVA_D	other	other	2008.6	0.221054	0.0554143	3.98912	6.63175e-05	0.00344377
LTR7B	ERV3	Endogenous Retrovirus	420.764	0.173423	0.0437684	3.96229	7.42332e-05	0.00359784
tRNA-Leu-CTY	tRNA	tRNA	10.9329	0.90225	0.229332	3.93425	8.3456e-05	0.00379203
(CAAAA)n	other	other	453.602	-0.147755	0.0381768	-3.87028	0.000108713	0.00439078
TRNA_VAL	tRNA	tRNA	40.3235	0.798067	0.205489	3.88375	0.000102857	0.00439078
tRNA-Ser-TCY	tRNA	tRNA	22.944	0.722428	0.189364	3.81502	0.000136174	0.00508719
TRNA_ASN	tRNA	tRNA	40.4782	1.04343	0.273991	3.80826	0.00013995	0.00508719
tRNA-Leu-TTG	tRNA	tRNA	104.461	0.827496	0.218401	3.78889	0.000151324	0.00523869
tRNA-Leu-CTA_	tRNA	tRNA	8.64522	0.840101	0.224439	3.74312	0.000181753	0.00600611
UHG	snRNA	snRNA	580.97	0.454791	0.122813	3.70312	0.000212966	0.00673157
MSR1	MSAT	Satellite	43.0653	0.441008	0.120786	3.65117	0.00026105	0.00790764
tRNA-Val-GTA	tRNA	tRNA	11.2372	0.837939	0.230598	3.63377	0.00027931	0.00812234
HERVH48I	other	other	339.435	-0.436009	0.120943	-3.60507	0.000312072	0.00840282
L1HS	L1	Non-LTR Retrotransposon	41594.7	-0.557502	0.154461	-3.60934	0.00030698	0.00840282
TIGGER1	Mariner/Tc1	DNA transposon	5114.16	-0.0848873	0.0236147	-3.59468	0.000324793	0.00843302
HERVFH19I	other	other	84.4416	0.316848	0.0884535	3.58209	0.000340858	0.00853201
tRNA-Leu-CTA	tRNA	tRNA	60.4176	0.852244	0.238482	3.57362	0.000352077	0.00853201
MER57A_I	other	other	120.528	-0.168414	0.0472947	-3.56094	0.000369529	0.00866606
SVA_E	other	other	498.866	0.187222	0.053886	3.4744	0.000511998	0.011632
L28	other	other	3380.34	0.565685	0.167515	3.37693	0.000733008	0.0161484
LTR39	ERV1	Endogenous Retrovirus	165.359	0.384521	0.114455	3.35958	0.000780606	0.0166912
LTR7A	ERV3	Endogenous Retrovirus	179.273	0.185292	0.055393	3.34504	0.000822707	0.0169593
MER31	other	other	12.5961	0.449584	0.134633	3.33933	0.000839799	0.0169593
tRNA-Ile-ATA	tRNA	tRNA	20.5354	0.718737	0.220113	3.26531	0.00109346	0.0214849
tRNA-Lys-AAG	tRNA	tRNA	68.2986	0.569809	0.178124	3.19895	0.0013793	0.0263883
MIR	SINE	Non-LTR Retrotransposon	246.259	0.178523	0.0579848	3.07879	0.0020784	0.0387435
MIR	other	other	246.259	0.178523	0.0579848	3.07879	0.0020784	0.0387435
LTR22A	ERV2	Endogenous Retrovirus	174.78	0.286089	0.0936913	3.05353	0.0022617	0.0411064
LTR5_Hs	ERV2	Endogenous Retrovirus	569.414	0.154152	0.0506666	3.04248	0.00234639	0.0416054
MLT1B	ERV3	Endogenous Retrovirus	320.814	-0.106596	0.0351452	-3.03302	0.00242119	0.0419096
