# Supplementary material for: Transcriptional Landscape of Repetitive Elements in Psoriatic Skin from Large Cohort Studies: Relevance to Psoriasis Pathophysiology
Source: Int J Mol Sci. 2023 Nov 24;24(23):16725. doi: 10.3390/ijms242316725 (PMC10706217; doi:10.3390/ijms242316725)
Supplement: Supplementary file 1 [file ijms-24-16725-s001.zip › Supplementary File S4_GSE121212-LP-NLP.xls]

## Sheet: res
name	class	clade	baseMean	log2FoldChange	lfcSE	stat	pvalue	padj
L1PA12_5	L1	Non-LTR Retrotransposon	187.005	-0.762112	0.0737264	-10.337	4.79143e-25	4.85851e-22
HERVFH19I	other	other	127.225	1.05172	0.10356	10.1557	3.12665e-24	1.58521e-21
HERVK11I	ERV2	Endogenous Retrovirus	427.408	-0.684188	0.068624	-9.9701	2.06024e-23	6.96362e-21
HERVK11I	other	other	427.408	-0.684188	0.068624	-9.9701	2.06024e-23	6.96362e-21
LTR70	ERV1	Endogenous Retrovirus	61.3813	-0.623069	0.0630327	-9.88485	4.84324e-23	1.22776e-20
HERV-Fc1	ERV1	Endogenous Retrovirus	100.828	-0.981094	0.101243	-9.69045	3.31078e-22	6.71427e-20
LTR77	ERV1	Endogenous Retrovirus	17.1606	-1.42654	0.147568	-9.66698	4.16498e-22	7.03882e-20
LTR39	ERV1	Endogenous Retrovirus	284.87	1.29061	0.140902	9.15965	5.20665e-20	7.5422e-18
MER61C	ERV1	Endogenous Retrovirus	17.7844	-1.37642	0.153015	-8.99534	2.35502e-19	2.98499e-17
MER65D	ERV1	Endogenous Retrovirus	15.3315	1.95306	0.218439	8.94096	3.85804e-19	4.34672e-17
CHARLIE3	hAT	DNA transposon	606.537	-0.415913	0.0468453	-8.87842	6.78148e-19	6.87642e-17
CHARLIE3	other	other	606.537	-0.415913	0.0468453	-8.87842	6.78148e-19	6.87642e-17
HERVK3I	ERV2	Endogenous Retrovirus	328.439	-0.439173	0.0496398	-8.84719	8.97536e-19	8.27365e-17
LOR1	ERV1	Endogenous Retrovirus	45.3162	-0.69676	0.0796863	-8.74379	2.25424e-18	1.90483e-16
AluYb8	SINE	Non-LTR Retrotransposon	708.258	0.573409	0.0684157	8.38125	5.23691e-17	4.08479e-15
AluYb8	SINE	Non-LTR Retrotransposon	708.258	0.573409	0.0684157	8.38125	5.23691e-17	4.08479e-15
MER61I	ERV1	Endogenous Retrovirus	604.597	-0.594265	0.0712195	-8.34413	7.1742e-17	5.19617e-15
HERVI	ERV1	Endogenous Retrovirus	110.545	-0.743693	0.089268	-8.33101	8.01552e-17	5.41849e-15
MLT1A0	ERV3	Endogenous Retrovirus	214.535	-0.340293	0.0425609	-7.99543	1.2912e-15	8.18301e-14
HAL1M8	L1	Non-LTR Retrotransposon	78.8807	0.669412	0.0840979	7.95992	1.7215e-15	1.02683e-13
AluYk12	SINE	Non-LTR Retrotransposon	2545.14	0.374275	0.0477994	7.83011	4.87434e-15	2.74588e-13
HERVS71	ERV1	Endogenous Retrovirus	131.198	-0.571575	0.0730828	-7.82093	5.24351e-15	2.79838e-13
HERVS71	other	other	131.198	-0.571575	0.0730828	-7.82093	5.24351e-15	2.79838e-13
HERVS71	other	other	131.198	-0.571575	0.0730828	-7.82093	5.24351e-15	2.79838e-13
HERVS71	ERV1	Endogenous Retrovirus	131.198	-0.571575	0.0730828	-7.82093	5.24351e-15	2.79838e-13
LTR57	ERV3	Endogenous Retrovirus	54.8122	1.04973	0.136215	7.70642	1.29395e-14	6.56032e-13
HARLEQUINLTR	ERV1	Endogenous Retrovirus	387.376	0.385219	0.0509163	7.56573	3.85684e-14	1.8623e-12
(CAAAAA)n	other	other	122.911	0.498382	0.0693379	7.18773	6.58797e-13	3.03646e-11
LTR14A	ERV2	Endogenous Retrovirus	62.5404	0.555913	0.077538	7.16956	7.52418e-13	3.31718e-11
Tigger12A	Mariner/Tc1	DNA transposon	8.31155	1.3102	0.183124	7.15471	8.38519e-13	3.54274e-11
AluYb9	SINE	Non-LTR Retrotransposon	806.12	0.463746	0.0648732	7.1485	8.77297e-13	3.55832e-11
AluYb9	SINE	Non-LTR Retrotransposon	806.12	0.463746	0.0648732	7.1485	8.77297e-13	3.55832e-11
AluSg1	SINE	Non-LTR Retrotransposon	684.04	-0.425058	0.0598037	-7.10755	1.18119e-12	4.60663e-11
HUERS-P1	ERV1	Endogenous Retrovirus	280.503	0.620244	0.0878267	7.06214	1.63962e-12	6.15769e-11
HUERS-P1	other	other	280.503	0.620244	0.0878267	7.06214	1.63962e-12	6.15769e-11
MER61A_LTR	ERV1	Endogenous Retrovirus	44.496	-0.688573	0.0989571	-6.9583	3.44409e-12	1.24725e-10
SATR2	SAT	Satellite	15.7351	-0.793558	0.114625	-6.92309	4.41894e-12	1.54511e-10
tRNA-Leu-TTA	tRNA	tRNA	12.1013	2.04539	0.297361	6.87847	6.04975e-12	2.04482e-10
L1PA17_5	L1	Non-LTR Retrotransposon	141.307	-0.36216	0.0526941	-6.87287	6.29224e-12	2.05817e-10
L1PA17_5	other	other	141.307	-0.36216	0.0526941	-6.87287	6.29224e-12	2.05817e-10
HERV50_I	ERV1	Endogenous Retrovirus	31.8499	0.554757	0.0843977	6.57312	4.9271e-11	1.56128e-09
MLT1G2	ERV3	Endogenous Retrovirus	11.0171	0.764859	0.121755	6.28196	3.34334e-10	1.02732e-08
MLT1G2	other	other	11.0171	0.764859	0.121755	6.28196	3.34334e-10	1.02732e-08
MLT1G2	other	other	11.0171	0.764859	0.121755	6.28196	3.34334e-10	1.02732e-08
MER4I	ERV1	Endogenous Retrovirus	608.418	0.474691	0.0757916	6.26311	3.77376e-10	1.12547e-08
MLT1_I	ERV3	Endogenous Retrovirus	29.6158	0.465379	0.074499	6.24678	4.18999e-10	1.2139e-08
LTR71B	ERV1	Endogenous Retrovirus	58.5042	-0.461237	0.0741254	-6.22239	4.89637e-10	1.37915e-08
LTR71B	other	other	58.5042	-0.461237	0.0741254	-6.22239	4.89637e-10	1.37915e-08
MER4A1	ERV1	Endogenous Retrovirus	475.895	0.231739	0.0374226	6.19249	5.92207e-10	1.62297e-08
(AC)n	other	other	5587.27	0.437464	0.0729761	5.99463	2.03949e-09	5.44221e-08
THE1A	ERV3	Endogenous Retrovirus	1020.77	0.111144	0.0189661	5.86011	4.62551e-09	1.20263e-07
HERV4_I	ERV1	Endogenous Retrovirus	119.147	0.6072	0.104444	5.81363	6.11329e-09	1.54972e-07
HERV4_I	other	other	119.147	0.6072	0.104444	5.81363	6.11329e-09	1.54972e-07
HERVIP10F	ERV1	Endogenous Retrovirus	143.068	0.355459	0.061424	5.78697	7.16662e-09	1.77243e-07
HERVK	ERV2	Endogenous Retrovirus	372.485	-0.316602	0.055672	-5.68692	1.29354e-08	3.12296e-07
HERVK	other	other	372.485	-0.316602	0.055672	-5.68692	1.29354e-08	3.12296e-07
AluMacYa3	SINE	Non-LTR Retrotransposon	2848.29	0.420998	0.0743794	5.66014	1.51251e-08	3.56672e-07
MER41C	ERV1	Endogenous Retrovirus	57.2642	0.550357	0.0973059	5.65594	1.54994e-08	3.5719e-07
AluYi6	SINE	Non-LTR Retrotransposon	889.696	0.243113	0.043224	5.6245	1.86049e-08	4.1923e-07
AluYi6	SINE	Non-LTR Retrotransposon	889.696	0.243113	0.043224	5.6245	1.86049e-08	4.1923e-07
MER84I	other	other	9.45266	-0.69016	0.123806	-5.57453	2.48204e-08	5.47127e-07
MER84I	other	other	9.45266	-0.69016	0.123806	-5.57453	2.48204e-08	5.47127e-07
LTR9A1	ERV1	Endogenous Retrovirus	39.9271	-0.472601	0.0854371	-5.53156	3.17392e-08	6.84757e-07
HERV57I	other	other	22.4038	-0.512205	0.0931182	-5.50059	3.78517e-08	7.99616e-07
TARE	other	other	885.456	0.748841	0.136411	5.48958	4.02899e-08	8.33755e-07
LTR6B	ERV1	Endogenous Retrovirus	106.09	-0.275288	0.0505453	-5.44636	5.14108e-08	1.04261e-06
LTR24B	ERV1	Endogenous Retrovirus	33.3685	0.427355	0.0787947	5.42366	5.83916e-08	1.13864e-06
LTR43	ERV1	Endogenous Retrovirus	24.0557	0.459061	0.0845958	5.42652	5.74643e-08	1.13864e-06
LTR5A	ERV2	Endogenous Retrovirus	425.239	-0.264977	0.0489652	-5.41154	6.24839e-08	1.19545e-06
MER11C	ERV2	Endogenous Retrovirus	630.028	-0.157585	0.0291471	-5.40655	6.4252e-08	1.20432e-06
MER34B_I	other	other	732.132	0.776044	0.143617	5.40358	6.53231e-08	1.20432e-06
CYCLO	other	other	18461.1	0.770322	0.142651	5.40004	6.66257e-08	1.2064e-06
MLT1B	ERV3	Endogenous Retrovirus	298.402	0.182287	0.0340697	5.35042	8.77484e-08	1.561e-06
MLT1B	other	other	298.402	0.182287	0.0340697	5.35042	8.77484e-08	1.561e-06
LTR72B	ERV1	Endogenous Retrovirus	17.8719	-0.898531	0.168441	-5.33441	9.58567e-08	1.67584e-06
AluSx4	SINE	Non-LTR Retrotransposon	3164.18	0.193171	0.0363213	5.3184	1.04682e-07	1.79912e-06
U3	snRNA	snRNA	26.6487	0.682505	0.131542	5.18851	2.11985e-07	3.58255e-06
MER65A	ERV1	Endogenous Retrovirus	55.8417	-0.281194	0.0550249	-5.1103	3.21652e-07	5.3468e-06
LTR10B2	ERV1	Endogenous Retrovirus	6.66248	-0.916546	0.180593	-5.07519	3.87106e-07	6.33106e-06
LTR10B1	ERV1	Endogenous Retrovirus	33.2388	0.471873	0.0932601	5.05975	4.19817e-07	6.75706e-06
LTR56	ERV1	Endogenous Retrovirus	32.7729	-0.382365	0.0759372	-5.03528	4.77149e-07	7.55983e-06
AluYk11	SINE	Non-LTR Retrotransposon	2993.66	0.208408	0.0423383	4.92244	8.54724e-07	1.33337e-05
HERV70_I	other	other	450.435	-0.314195	0.063887	-4.91798	8.74399e-07	1.34339e-05
MER84	ERV1	Endogenous Retrovirus	122.454	0.580499	0.118147	4.91334	8.95378e-07	1.35509e-05
MIR	SINE	Non-LTR Retrotransposon	260.352	0.303983	0.0619426	4.9075	9.22438e-07	1.37552e-05
MIR	other	other	260.352	0.303983	0.0619426	4.9075	9.22438e-07	1.37552e-05
GSATII	SAT	Satellite	20.3445	-0.640717	0.130744	-4.90057	9.55614e-07	1.40434e-05
LTR13	ERV2	Endogenous Retrovirus	1270.69	0.191307	0.0391051	4.89211	9.97593e-07	1.44508e-05
MLT1C	ERV3	Endogenous Retrovirus	163.862	-0.153591	0.0319414	-4.80854	1.5204e-06	2.17139e-05
MLT1C	other	other	163.862	-0.153591	0.0319414	-4.80854	1.5204e-06	2.17139e-05
HUERS-P3	ERV1	Endogenous Retrovirus	165.883	-0.266535	0.0557326	-4.78239	1.7322e-06	2.43951e-05
LTR10A	ERV1	Endogenous Retrovirus	63.5233	0.240946	0.051228	4.70341	2.55853e-06	3.50588e-05
AluMacYb4	SINE	Non-LTR Retrotransposon	8077.21	0.176264	0.0374607	4.7053	2.53492e-06	3.50588e-05
AluYb3a2	SINE	Non-LTR Retrotransposon	244.261	0.225934	0.0481407	4.6932	2.68964e-06	3.58854e-05
AluYb3a2	SINE	Non-LTR Retrotransposon	244.261	0.225934	0.0481407	4.6932	2.68964e-06	3.58854e-05
MER57E3	ERV1	Endogenous Retrovirus	20.7056	-0.471155	0.100381	-4.69368	2.6833e-06	3.58854e-05
MER57B1	ERV1	Endogenous Retrovirus	53.2936	0.380882	0.0815795	4.66885	3.02897e-06	3.9888e-05
AluYk13	SINE	Non-LTR Retrotransposon	9761.51	0.176653	0.0379959	4.64926	3.33124e-06	4.33061e-05
HERV-Fc1_LTR1	ERV1	Endogenous Retrovirus	11.5551	-0.531498	0.115382	-4.60642	4.09658e-06	5.25814e-05
AluSp	SINE	Non-LTR Retrotransposon	14157.4	0.189704	0.0412818	4.59535	4.32032e-06	5.476e-05
AluSp	SINE	Non-LTR Retrotransposon	14157.4	0.189704	0.0412818	4.59535	4.32032e-06	5.476e-05
HARLEQUIN	ERV1	Endogenous Retrovirus	569.062	0.197234	0.0430654	4.57986	4.65289e-06	5.82473e-05
HERVE_a	ERV1	Endogenous Retrovirus	346.317	-0.193093	0.0423159	-4.56314	5.03952e-06	6.2318e-05
HERVIP10FH	ERV1	Endogenous Retrovirus	345.443	0.245979	0.0539764	4.55716	5.18511e-06	6.33458e-05
PRIMA4_I	other	other	3206.92	0.188629	0.042092	4.48136	7.41687e-06	8.84789e-05
tRNA-Gln-CAG	tRNA	tRNA	27.2902	0.994761	0.221974	4.48143	7.41431e-06	8.84789e-05
L1PA14_5	L1	Non-LTR Retrotransposon	46.1954	-0.275523	0.0617178	-4.46423	8.0356e-06	9.47453e-05
L1PA14_5	L1	Non-LTR Retrotransposon	46.1954	-0.275523	0.0617178	-4.46423	8.0356e-06	9.47453e-05
SATR1	SAT	Satellite	8.80379	-0.593174	0.134445	-4.41202	1.0241e-05	0.000119361
LTR22B2	ERV2	Endogenous Retrovirus	45.4768	-0.347575	0.079006	-4.39936	1.08573e-05	0.000125106
UHG	snRNA	snRNA	724.345	0.543313	0.123633	4.39457	1.10992e-05	0.000126456
UHG	other	other	724.345	0.543313	0.123633	4.39457	1.10992e-05	0.000126456
ERVL	ERV3	Endogenous Retrovirus	100.839	-0.256029	0.0583704	-4.38629	1.15302e-05	0.000129907
MER22	other	other	93.1121	-0.323298	0.0738884	-4.37549	1.21158e-05	0.000135005
AluYd3a1_gib	SINE	Non-LTR Retrotransposon	3103.31	0.159759	0.0366241	4.36214	1.28794e-05	0.000141954
HERV9	ERV1	Endogenous Retrovirus	859.397	0.183608	0.0422032	4.35058	1.35778e-05	0.000148042
AluSz	SINE	Non-LTR Retrotransposon	11545.1	0.192256	0.0443032	4.33955	1.42776e-05	0.000154016
AluSz	SINE	Non-LTR Retrotransposon	11545.1	0.192256	0.0443032	4.33955	1.42776e-05	0.000154016
SVA_A	other	other	755.524	0.354862	0.0823017	4.31172	1.61989e-05	0.000172902
MLT2C2	ERV3	Endogenous Retrovirus	150.651	-0.355589	0.0827358	-4.29789	1.72432e-05	0.000182131
LTR18B	ERV3	Endogenous Retrovirus	34.432	-0.317749	0.0744645	-4.26712	1.98011e-05	0.000206993
LTR18B	other	other	34.432	-0.317749	0.0744645	-4.26712	1.98011e-05	0.000206993
LTR47B2	ERV3	Endogenous Retrovirus	9.16212	-0.57238	0.134995	-4.24002	2.23501e-05	0.000231255
TRNA_GLU	tRNA	tRNA	100.091	0.890907	0.213937	4.16435	3.1224e-05	0.00031981
LTR40A1	ERV3	Endogenous Retrovirus	276.786	0.155703	0.0374821	4.15405	3.26647e-05	0.00033122
LTR40A1	ERV3	Endogenous Retrovirus	276.786	0.155703	0.0374821	4.15405	3.26647e-05	0.00033122
MLT2A2	ERV3	Endogenous Retrovirus	794.94	-0.0971793	0.0235205	-4.13169	3.60106e-05	0.000361532
HY1_SINE	other	other	16.2927	0.377378	0.0920311	4.10055	4.12162e-05	0.000409737
AluYf2	SINE	Non-LTR Retrotransposon	1561.14	0.326893	0.0805739	4.05706	4.96951e-05	0.000489231
AluYf2	SINE	Non-LTR Retrotransposon	1561.14	0.326893	0.0805739	4.05706	4.96951e-05	0.000489231
MLT1E1A	ERV3	Endogenous Retrovirus	11.5231	-0.463346	0.114765	-4.03734	5.40617e-05	0.000527102
ALR	SAT	Satellite	43.0894	-0.764646	0.190578	-4.01226	6.01411e-05	0.000575312
CHARLIE8	hAT	DNA transposon	26.1671	-0.447782	0.111546	-4.01432	5.96162e-05	0.000575312
LTR10F	ERV1	Endogenous Retrovirus	100.629	0.198088	0.0495551	3.99733	6.40616e-05	0.000607089
MSR1	MSAT	Satellite	50.98	0.424977	0.107202	3.96425	7.36276e-05	0.000691281
ALR1	SAT	Satellite	41.9351	-0.790896	0.200865	-3.93745	8.23523e-05	0.000766103
AluSg	SINE	Non-LTR Retrotransposon	235.02	0.447848	0.114099	3.92509	8.66986e-05	0.000799203
AluSg	SINE	Non-LTR Retrotransposon	235.02	0.447848	0.114099	3.92509	8.66986e-05	0.000799203
L1ME1	L1	Non-LTR Retrotransposon	259.94	-0.151655	0.0386652	-3.92226	8.77231e-05	0.000801362
AluJb	SINE	Non-LTR Retrotransposon	3046.52	0.123368	0.0316582	3.89686	9.74489e-05	0.000874453
AluJb	SINE	Non-LTR Retrotransposon	3046.52	0.123368	0.0316582	3.89686	9.74489e-05	0.000874453
tRNA-Met	tRNA	tRNA	2.25141	1.32434	0.339845	3.89689	9.74343e-05	0.000874453
AluYa1	SINE	Non-LTR Retrotransposon	682.856	0.190512	0.0492476	3.86846	0.000109526	0.000974205
AluYa1	other	other	682.856	0.190512	0.0492476	3.86846	0.000109526	0.000974205
AluYa1	SINE	Non-LTR Retrotransposon	682.856	0.190512	0.0492476	3.86846	0.000109526	0.000974205
AluYa4	SINE	Non-LTR Retrotransposon	7465.22	0.157404	0.0407891	3.85896	0.000113871	0.00100404
AluYa4	SINE	Non-LTR Retrotransposon	7465.22	0.157404	0.0407891	3.85896	0.000113871	0.00100404
PB1D11	SINE	Non-LTR Retrotransposon	4681.23	0.141642	0.0371194	3.81585	0.000135715	0.00118634
LTR17	ERV1	Endogenous Retrovirus	334.801	0.162324	0.0425705	3.81306	0.000137257	0.00118956
SVA_D	other	other	2104.52	0.25112	0.0659795	3.80603	0.000141218	0.00121351
LTR22C2	ERV2	Endogenous Retrovirus	11.4324	-0.443419	0.116607	-3.80268	0.000143141	0.0012197
L1M4B	L1	Non-LTR Retrotransposon	531.269	0.77472	0.204082	3.79611	0.000146984	0.00124202
U8	snRNA	snRNA	115.165	0.903504	0.238474	3.7887	0.000151441	0.0012691
AluSg7	SINE	Non-LTR Retrotransposon	11013.2	0.137261	0.0365741	3.75295	0.000174763	0.00145254
CER	SAT	Satellite	149.232	-0.45915	0.122805	-3.73887	0.000184853	0.00152391
PRIMA41	other	other	64.2691	-0.244751	0.0655675	-3.73281	0.000189355	0.00153605
SVA2	MSAT	Satellite	136.818	0.29896	0.0800521	3.73457	0.000188037	0.00153605
LTR35	ERV1	Endogenous Retrovirus	18.6759	-0.415742	0.111599	-3.72531	0.000195079	0.00156992
LTR35	ERV1	Endogenous Retrovirus	18.6759	-0.415742	0.111599	-3.72531	0.000195079	0.00156992
(GGAGAA)n	other	other	16.1941	0.582759	0.157073	3.71011	0.000207168	0.00165408
LTR22	ERV2	Endogenous Retrovirus	15.3957	0.332028	0.089731	3.70026	0.00021538	0.00170621
TIGGER7	Mariner/Tc1	DNA transposon	35.6935	-0.34486	0.0935658	-3.68575	0.000228028	0.0017924
(TCA)n	other	other	267.246	0.23731	0.0647894	3.6628	0.000249475	0.00193619
MER51C	ERV1	Endogenous Retrovirus	37.4116	-0.222995	0.0608925	-3.66212	0.000250139	0.00193619
MER9B	ERV2	Endogenous Retrovirus	56.3727	0.340992	0.0932186	3.65798	0.000254214	0.00195282
AluYa8	SINE	Non-LTR Retrotransposon	1125.33	0.131133	0.036297	3.61277	0.000302945	0.00230967
AluYa8	SINE	Non-LTR Retrotransposon	1125.33	0.131133	0.036297	3.61277	0.000302945	0.00230967
L1MA5A	L1	Non-LTR Retrotransposon	383.645	-0.108555	0.0301758	-3.59743	0.000321382	0.00243195
CHARLIE1A	hAT	DNA transposon	52.6428	-0.283912	0.0791658	-3.58629	0.000335412	0.00251931
(CAAA)n	other	other	342.281	0.129313	0.0361183	3.58027	0.000343238	0.00255911
CHARLIE10	hAT	DNA transposon	2.70587	-0.88061	0.246201	-3.5768	0.000347832	0.00255911
FLA	other	other	4731.99	0.138031	0.0385942	3.57646	0.000348281	0.00255911
FLA	SINE	Non-LTR Retrotransposon	4731.99	0.138031	0.0385942	3.57646	0.000348281	0.00255911
MER53	other	other	38.9245	0.363787	0.101865	3.57126	0.000355272	0.0025917
LTR1D1	ERV1	Endogenous Retrovirus	48.7024	-0.445568	0.125021	-3.56394	0.000365326	0.00264601
ALRb	SAT	Satellite	10.4228	-0.712713	0.200796	-3.54943	0.000386064	0.00277638
MER65B	ERV1	Endogenous Retrovirus	1.34922	1.45338	0.410286	3.54237	0.000396548	0.00283169
MER67C	ERV1	Endogenous Retrovirus	13.9401	-0.35993	0.102518	-3.5109	0.000446586	0.0031667
MER67C	other	other	13.9401	-0.35993	0.102518	-3.5109	0.000446586	0.0031667
(GAAA)n	other	other	465.685	0.142373	0.0405752	3.50886	0.000450033	0.00316899
HERVL66I	ERV3	Endogenous Retrovirus	51.495	-0.272897	0.0780712	-3.49549	0.000473194	0.0033091
LTR15	ERV1	Endogenous Retrovirus	97.7295	0.265158	0.0759027	3.4934	0.000476916	0.00331228
AluSx3	SINE	Non-LTR Retrotransposon	3813.69	0.158606	0.0454296	3.49126	0.000480756	0.00331624
LTR1E	ERV1	Endogenous Retrovirus	51.5379	-0.396919	0.11426	-3.47382	0.000513097	0.0035154
PRIMA4_LTR	ERV1	Endogenous Retrovirus	47.9413	-0.19023	0.0551943	-3.44654	0.000567805	0.00386412
L1ME3E_3end	L1	Non-LTR Retrotransposon	35.8539	0.391394	0.114314	3.42384	0.000617419	0.00417375
MER50	ERV1	Endogenous Retrovirus	63.109	-0.221725	0.0648361	-3.41977	0.000626733	0.00419872
MER50C	ERV1	Endogenous Retrovirus	4.23583	-0.59985	0.175466	-3.41862	0.000629393	0.00419872
MER50C	ERV1	Endogenous Retrovirus	4.23583	-0.59985	0.175466	-3.41862	0.000629393	0.00419872
HERV39	other	other	3440.58	0.14459	0.0424525	3.40593	0.00065939	0.00437008
AluYc5	SINE	Non-LTR Retrotransposon	69.687	0.659067	0.194457	3.38927	0.000700792	0.00461431
ERVL-B4	ERV3	Endogenous Retrovirus	122.673	-0.161863	0.0479205	-3.37775	0.000730822	0.00475035
MER30	hAT	DNA transposon	394.989	0.098245	0.0290777	3.37871	0.00072827	0.00475035
(CCA)n	other	other	30.0612	0.431223	0.12777	3.37499	0.000738177	0.00476759
L1MB4	L1	Non-LTR Retrotransposon	683.182	0.149049	0.0443554	3.36033	0.0007785	0.00499619
MSTC	ERV3	Endogenous Retrovirus	181.718	-0.140753	0.0419196	-3.35769	0.000785956	0.00501232
MSTC	other	other	181.718	-0.140753	0.0419196	-3.35769	0.000785956	0.00501232
LTR22C0	ERV2	Endogenous Retrovirus	28.6846	-0.264489	0.0793405	-3.33359	0.000857316	0.00543324
AluJr4	SINE	Non-LTR Retrotransposon	971.143	0.169115	0.0508602	3.32509	0.000883886	0.00556683
L1MC3	L1	Non-LTR Retrotransposon	320.883	-0.142211	0.0429756	-3.30912	0.000935912	0.00585811
HUERS-P3B	ERV1	Endogenous Retrovirus	457.324	-0.19553	0.0592197	-3.30177	0.00096076	0.00597675
MLT1E2	ERV3	Endogenous Retrovirus	54.9761	-0.204028	0.0619575	-3.29303	0.000991152	0.00612822
MLT1E2	other	other	54.9761	-0.204028	0.0619575	-3.29303	0.000991152	0.00612822
LTR76	ERV1	Endogenous Retrovirus	53.8837	-0.166607	0.0509145	-3.27228	0.00106682	0.0065561
MLT2A1	ERV3	Endogenous Retrovirus	372.324	-0.0963082	0.029533	-3.26103	0.00111007	0.00678082
HERVH	ERV1	Endogenous Retrovirus	615.965	-0.179062	0.0553611	-3.23444	0.00121883	0.00740055
(GCC)n	other	other	154.984	0.404665	0.125191	3.23237	0.00122768	0.00740993
LTR41B	ERV3	Endogenous Retrovirus	7.33135	-0.545043	0.168723	-3.2304	0.00123619	0.00741713
LTR41B	ERV3	Endogenous Retrovirus	7.33135	-0.545043	0.168723	-3.2304	0.00123619	0.00741713
GSATX	SAT	Satellite	0.851123	-1.25839	0.390808	-3.21997	0.00128203	0.00764695
GSATX	SAT	Satellite	0.851123	-1.25839	0.390808	-3.21997	0.00128203	0.00764695
MLT1F	ERV3	Endogenous Retrovirus	14.593	-0.346984	0.108074	-3.21062	0.0013245	0.00785407
L1MD1	L1	Non-LTR Retrotransposon	139.503	0.138788	0.0433279	3.20319	0.00135913	0.00801252
L1MD1	other	other	139.503	0.138788	0.0433279	3.20319	0.00135913	0.00801252
L1MA6	L1	Non-LTR Retrotransposon	252.844	-0.117372	0.036711	-3.19719	0.00138773	0.00813385
AluSq2	SINE	Non-LTR Retrotransposon	7403.12	0.134233	0.0420412	3.19289	0.00140857	0.00820856
U14	snRNA	snRNA	27.6405	0.519166	0.162978	3.18549	0.00144509	0.00837328
LTR26B	ERV1	Endogenous Retrovirus	3.43709	0.843412	0.265087	3.18164	0.00146444	0.00843718
LTR26B	ERV1	Endogenous Retrovirus	3.43709	0.843412	0.265087	3.18164	0.00146444	0.00843718
tRNA-Ala-GCY_	tRNA	tRNA	2.27847	1.12709	0.354996	3.17493	0.0014987	0.00858578
TIGGER6B	Mariner/Tc1	DNA transposon	21.2951	-0.386944	0.123242	-3.13972	0.00169108	0.00963344
MER4D1	ERV1	Endogenous Retrovirus	270.413	-0.124483	0.0397819	-3.12913	0.00175322	0.00993166
LTR6C	ERV1	Endogenous Retrovirus	60.3704	-0.216941	0.0696146	-3.11631	0.00183131	0.0102594
PABL_AI	ERV1	Endogenous Retrovirus	355.284	0.137616	0.0441426	3.11753	0.00182372	0.0102594
MER67D	ERV1	Endogenous Retrovirus	2.28668	-0.67096	0.215806	-3.10909	0.00187662	0.0104555
MER87	ERV1	Endogenous Retrovirus	3.05395	-0.664644	0.214195	-3.10298	0.00191582	0.0105578
MSTA	ERV3	Endogenous Retrovirus	1282.19	0.0691205	0.0222661	3.10429	0.00190735	0.0105578
MSTA	other	other	1282.19	0.0691205	0.0222661	3.10429	0.00190735	0.0105578
HSAT5	SAT	Satellite	0.616129	-1.27034	0.41005	-3.09802	0.00194819	0.010678
MER85	other	other	395.614	-0.109475	0.0353551	-3.09643	0.00195869	0.010678
MER68_I	ERV3	Endogenous Retrovirus	3.16395	-0.60857	0.197739	-3.07765	0.00208642	0.0113135
E1	snRNA	snRNA	21215.7	0.689402	0.225441	3.05801	0.00222809	0.0120175
tRNA-Lys-AAG	tRNA	tRNA	88.5918	0.578598	0.190326	3.04003	0.00236554	0.0126913
AluSc	SINE	Non-LTR Retrotransposon	12416.5	0.154675	0.0510347	3.03078	0.00243925	0.0129453
AluSc	SINE	Non-LTR Retrotransposon	12416.5	0.154675	0.0510347	3.03078	0.00243925	0.0129453
MLT1H_I	ERV3	Endogenous Retrovirus	1.23682	-1.00201	0.330773	-3.0293	0.00245119	0.0129453
SVA_C	other	other	774.648	0.1409	0.0464992	3.03015	0.00244433	0.0129453
MER45R	other	other	6.60997	-0.511559	0.169467	-3.01864	0.00253915	0.0133404
LTR8	ERV1	Endogenous Retrovirus	289.564	0.08718	0.0289559	3.01079	0.00260569	0.0136194
MER41F	other	other	25.2098	-0.229243	0.0762172	-3.00776	0.00263177	0.0136852
HERVK14I	other	other	73.58	0.219048	0.0728884	3.00525	0.00265363	0.0137285
SVA_F	other	other	1826.56	0.174534	0.0581066	3.00368	0.00266739	0.0137296
MER51E	ERV1	Endogenous Retrovirus	15.4433	-0.326531	0.108817	-3.00074	0.00269326	0.0137335
MER66_I	ERV1	Endogenous Retrovirus	49.3627	0.210998	0.0703206	3.00052	0.00269523	0.0137335
AluYb3a1	SINE	Non-LTR Retrotransposon	4352.09	0.12176	0.0406793	2.99317	0.00276091	0.0139316
AluYb3a1	SINE	Non-LTR Retrotransposon	4352.09	0.12176	0.0406793	2.99317	0.00276091	0.0139316
MLT2B4	ERV3	Endogenous Retrovirus	59.3876	-0.183558	0.0613269	-2.9931	0.00276159	0.0139316
HERVL_40	other	other	31.9205	0.358206	0.119978	2.9856	0.00283019	0.014207
MER41A	ERV1	Endogenous Retrovirus	603.756	-0.10371	0.0348891	-2.97255	0.00295333	0.0147521
MER4BI	other	other	108.012	-0.138553	0.0467482	-2.96381	0.00303851	0.0151032
MER4BI	other	other	108.012	-0.138553	0.0467482	-2.96381	0.00303851	0.0151032
LTR8A	ERV1	Endogenous Retrovirus	76.9233	-0.145188	0.049182	-2.95205	0.00315673	0.0156143
HERVG25	other	other	7.65155	-0.537789	0.182275	-2.95042	0.00317338	0.0156204
LTR14C	ERV2	Endogenous Retrovirus	37.9272	0.197611	0.0670591	2.94682	0.00321064	0.0157275
MER113	hAT	DNA transposon	0.557706	-1.29011	0.438187	-2.9442	0.00323793	0.0157849
L1MA7	L1	Non-LTR Retrotransposon	272.49	-0.112232	0.0381571	-2.94132	0.00326814	0.015856
LTR47B4	ERV3	Endogenous Retrovirus	5.91505	-0.427341	0.146021	-2.92658	0.00342715	0.0165482
CHARLIE5	hAT	DNA transposon	52.9491	-0.222112	0.0760731	-2.91972	0.00350343	0.0167632
CHARLIE5	other	other	52.9491	-0.222112	0.0760731	-2.91972	0.00350343	0.0167632
MER9a3	ERV2	Endogenous Retrovirus	356.681	0.193622	0.0663179	2.91961	0.00350474	0.0167632
L1M1B_5	L1	Non-LTR Retrotransposon	45.6585	-0.187108	0.0646629	-2.89358	0.00380871	0.0181316
LTR5B	ERV2	Endogenous Retrovirus	350.504	-0.0941534	0.0326066	-2.88756	0.00388246	0.0183963
L1MCA_5	L1	Non-LTR Retrotransposon	196.932	-0.170383	0.0592511	-2.8756	0.0040326	0.0190189
L1MCA_5	other	other	196.932	-0.170383	0.0592511	-2.8756	0.0040326	0.0190189
L1MCA_5	other	other	196.932	-0.170383	0.0592511	-2.8756	0.0040326	0.0190189
AluSg4	SINE	Non-LTR Retrotransposon	878.161	0.120039	0.0418119	2.87094	0.00409251	0.0192121
MER83C	ERV1	Endogenous Retrovirus	6.564	-0.466131	0.162525	-2.86805	0.00413005	0.0192989
L28	other	other	4277.93	0.520983	0.182492	2.85483	0.00430593	0.0200285
LTR22B1	ERV2	Endogenous Retrovirus	24.3841	-0.198472	0.0696199	-2.8508	0.00436098	0.0201919
L2A	CR1	Non-LTR Retrotransposon	127.927	0.226917	0.0796939	2.84736	0.00440835	0.0203185
(TGAA)n	other	other	668.313	0.25369	0.0894402	2.83642	0.00456221	0.0209325
ALU	SINE	Non-LTR Retrotransposon	1195.77	0.127728	0.0452185	2.82469	0.00473264	0.0215197
Y4	other	other	75.2625	0.210859	0.0746306	2.82537	0.00472255	0.0215197
LTR32	ERV3	Endogenous Retrovirus	26.3766	-0.2348	0.0833623	-2.81662	0.0048532	0.0219694
MER54B	ERV3	Endogenous Retrovirus	6.4515	0.409972	0.145746	2.81291	0.00490952	0.0221256
MER54B	ERV3	Endogenous Retrovirus	6.4515	0.409972	0.145746	2.81291	0.00490952	0.0221256
LTR62	ERV3	Endogenous Retrovirus	10.9996	0.297024	0.105673	2.81078	0.0049422	0.022161
MSTD	ERV3	Endogenous Retrovirus	159.639	-0.0862261	0.0306903	-2.80955	0.00496108	0.022161
MSTD	other	other	159.639	-0.0862261	0.0306903	-2.80955	0.00496108	0.022161
LTR14	ERV2	Endogenous Retrovirus	46.7199	0.184852	0.0661284	2.79535	0.00518431	0.0230221
MER58B	hAT	DNA transposon	39.1818	-0.250472	0.089633	-2.79442	0.00519928	0.0230221
(AG)n	other	other	487.162	0.290955	0.104317	2.78913	0.00528492	0.0231988
AluYc1	SINE	Non-LTR Retrotransposon	214.288	0.183865	0.0659193	2.78925	0.005283	0.0231988
AluYc1	SINE	Non-LTR Retrotransposon	214.288	0.183865	0.0659193	2.78925	0.005283	0.0231988
U7	snRNA	snRNA	22.3651	-0.302505	0.108568	-2.78631	0.00533122	0.0233011
HSFAU	other	other	4309.25	0.379061	0.136152	2.78409	0.0053678	0.0233603
MER112	hAT	DNA transposon	2.53615	-0.637012	0.230166	-2.76762	0.00564679	0.0244694
MER112	hAT	DNA transposon	2.53615	-0.637012	0.230166	-2.76762	0.00564679	0.0244694
L1ME4A	L1	Non-LTR Retrotransposon	4.21289	-0.46827	0.172527	-2.71419	0.00664389	0.0286677
HERVL	ERV3	Endogenous Retrovirus	1825.78	-0.111575	0.0413215	-2.70017	0.00693044	0.0297774
HERVL	other	other	1825.78	-0.111575	0.0413215	-2.70017	0.00693044	0.0297774
LTR9D	ERV1	Endogenous Retrovirus	19.4575	-0.261675	0.0972773	-2.68999	0.00714533	0.0304427
MER76	ERV3	Endogenous Retrovirus	2.35956	0.648379	0.240931	2.69114	0.00712081	0.0304427
MER76	other	other	2.35956	0.648379	0.240931	2.69114	0.00712081	0.0304427
MER4E	ERV1	Endogenous Retrovirus	307.417	0.0806404	0.0300174	2.68645	0.00722156	0.0306387
MER4E	other	other	307.417	0.0806404	0.0300174	2.68645	0.00722156	0.0306387
MER9a2	ERV2	Endogenous Retrovirus	95.4469	-0.134872	0.0503321	-2.67964	0.0073702	0.0311391
HERVL74	ERV3	Endogenous Retrovirus	3.14996	-0.52193	0.194886	-2.67814	0.0074033	0.0311491
AluSz6	SINE	Non-LTR Retrotransposon	5094.6	0.0962802	0.0360685	2.66937	0.00759942	0.0318422
AluSc8	SINE	Non-LTR Retrotransposon	1305.02	0.128829	0.0484455	2.65926	0.00783136	0.0325635
LTR34	ERV1	Endogenous Retrovirus	6.21415	0.414325	0.155816	2.65906	0.00783579	0.0325635
L1MA4	L1	Non-LTR Retrotransposon	533.114	-0.093598	0.0352509	-2.65519	0.00792638	0.0328055
L1MB5	L1	Non-LTR Retrotransposon	386.788	0.067129	0.0255167	2.63079	0.00851866	0.0350005
MER52AI	ERV1	Endogenous Retrovirus	52.2895	-0.166593	0.0633312	-2.63051	0.00852576	0.0350005
LTR45	ERV1	Endogenous Retrovirus	4.83186	-0.463793	0.176975	-2.62066	0.00877593	0.0358822
LSU-rRNA_Cel	rRNA	rRNA	65.3723	-0.713086	0.273753	-2.60485	0.00919134	0.0374298
LTR26D	ERV1	Endogenous Retrovirus	15.739	0.244007	0.0939292	2.59778	0.00938287	0.0380569
LTR26D	ERV1	Endogenous Retrovirus	15.739	0.244007	0.0939292	2.59778	0.00938287	0.0380569
LTR59	ERV1	Endogenous Retrovirus	4.0363	0.433394	0.167334	2.58999	0.00959794	0.0387741
AluYh9	SINE	Non-LTR Retrotransposon	1826.61	0.096953	0.0375045	2.5851	0.00973497	0.0391717
AluYh9	SINE	Non-LTR Retrotransposon	1826.61	0.096953	0.0375045	2.5851	0.00973497	0.0391717
AluY	SINE	Non-LTR Retrotransposon	360.114	0.274458	0.106405	2.57938	0.00989792	0.0395552
AluY	SINE	Non-LTR Retrotransposon	360.114	0.274458	0.106405	2.57938	0.00989792	0.0395552
LTR43_I	ERV1	Endogenous Retrovirus	5.92805	-0.418431	0.162245	-2.57901	0.0099083	0.0395552
Tigger3b	Mariner/Tc1	DNA transposon	732.119	-0.0928699	0.0360345	-2.57725	0.00995902	0.0396018
LTR58	ERV1	Endogenous Retrovirus	7.14083	0.402424	0.156861	2.56547	0.0103035	0.0408117
L1PA16_5	L1	Non-LTR Retrotransposon	383.024	-0.130658	0.0510023	-2.56181	0.0104129	0.0410845
L1PA16_5	L1	Non-LTR Retrotransposon	383.024	-0.130658	0.0510023	-2.56181	0.0104129	0.0410845
CHESHIRE	hAT	DNA transposon	9.30361	-0.380491	0.148838	-2.55641	0.0105758	0.0415655
LTR1F	ERV1	Endogenous Retrovirus	10.4273	-0.355862	0.139747	-2.54648	0.0108816	0.042602
AluYe5	SINE	Non-LTR Retrotransposon	577.597	0.124204	0.0493187	2.51839	0.0117891	0.0458015
AluYe5	SINE	Non-LTR Retrotransposon	577.597	0.124204	0.0493187	2.51839	0.0117891	0.0458015
L1PA12	L1	Non-LTR Retrotransposon	356.504	-0.0950299	0.0377196	-2.51938	0.0117562	0.0458015
HERV35I	ERV1	Endogenous Retrovirus	39.611	-0.186716	0.0745397	-2.50492	0.0122479	0.0474022
MER52C	ERV1	Endogenous Retrovirus	46.9092	-0.167537	0.0669358	-2.50296	0.0123161	0.0474848
MER51B	ERV1	Endogenous Retrovirus	62.2232	0.140411	0.0562811	2.49481	0.0126024	0.0484045
HERV-K14CI	ERV2	Endogenous Retrovirus	38.4227	0.704439	0.28337	2.48594	0.012921	0.0492553
LTR47A	ERV3	Endogenous Retrovirus	19.9472	-0.244792	0.0984404	-2.4867	0.0128932	0.0492553
HERV-K14I	ERV2	Endogenous Retrovirus	162.809	0.207377	0.0836269	2.47979	0.0131458	0.0499245
